# Supplementary material for: Targeted Transcriptional Analysis of IgA Vasculitis, IgA Nephropathy, and IgA-Dominant Infection-Related Glomerulonephritis Reveals Both Distinct and Overlapping Immune Signatures
Source: Kidney360. 2023 Apr 8;4(6):e759–68. doi: 10.34067/KID.0000000000000123 (PMC10371378; doi:10.34067/KID.0000000000000123)
Supplement: SUPPLEMENTARY MATERIAL [file kidney360-4-e759-s001.xlsx]

## Sheet: Skin
	baseMean	log2FoldChange	lfcSE	stat	pvalue	padj
ABCB1	108.542	0.357685	0.783401	0.456579	0.647973	0.950492
ABCF1	298.641	-0.293819	0.477763	-0.614988	0.538563	0.948073
ABL1	294.206	0.269638	0.629738	0.428175	0.668524	0.952526
ADA	126.482	0.0392693	0.742774	0.0528684	0.957837	0.977121
AHR	1597.93	0.615666	0.7589	0.811261	0.417216	0.912813
AICDA	16.5819	-1.55676	1.10057	-1.4145	0.157216	0.7433
AIRE	35.0572	-0.635886	0.715294	-0.888986	0.374011	0.893481
ALAS1	186.021	-0.0420312	0.594225	-0.0707329	0.94361	0.977121
APP	2138.21	0.472851	0.625365	0.756119	0.449578	0.923389
ARG1	294.732	0.889492	0.748158	1.18891	0.234475	0.77696
ARG2	34.7546	0.551583	0.766663	0.71946	0.471858	0.924917
ARHGDIB	1220.04	-0.0468598	0.536673	-0.0873154	0.930421	0.977121
ATG10	98.7871	0.385987	0.602599	0.640536	0.521824	0.947211
ATG12	44.8059	-0.127706	0.60192	-0.212165	0.831979	0.974277
ATG16L1	292.255	-0.0827886	0.489848	-0.169009	0.86579	0.975359
ATG5	185.193	0.645235	0.57978	1.1129	0.265753	0.810961
ATG7	423.171	0.293132	0.625286	0.468797	0.639215	0.950492
ATM	82.7074	-2.16379	0.993207	-2.17859	0.0293619	0.361209
B2M	12302.6	0.459258	0.932282	0.492617	0.622283	0.950492
B3GAT1	39.0901	-3.34641	1.19169	-2.80813	0.00498307	0.194285
BATF	90.4352	-1.47501	0.654547	-2.25349	0.0242286	0.315535
BATF3	107.408	-1.72583	0.73464	-2.34922	0.0188126	0.263377
BAX	349.886	-0.174178	0.468618	-0.371684	0.710128	0.963005
BCAP31	1052.61	0.226969	0.651251	0.348513	0.727455	0.967831
BCL10	536.978	0.116942	0.65361	0.178917	0.858003	0.975359
BCL2	161.522	0.351535	0.535562	0.656385	0.511577	0.939288
BCL2L11	88.0038	-0.66945	0.771935	-0.867236	0.385813	0.896494
BCL3	309.311	-1.24074	0.675146	-1.83774	0.066101	0.578383
BCL6	544.293	0.0634272	0.704652	0.090012	0.928278	0.977121
BID	36.9845	-0.76141	0.658824	-1.15571	0.247799	0.783998
BLNK	79.3249	-0.168244	0.661678	-0.254268	0.799288	0.969195
BST1	107.003	0.78182	0.592038	1.32056	0.18665	0.765848
BST2	74.2459	0.156991	0.528012	0.297324	0.766219	0.968089
BTK	64.5398	0.0803872	0.521327	0.154197	0.877454	0.975359
BTLA	99.4517	-0.222622	0.873719	-0.254799	NA	NA
C14orf166	1151.79	0.196134	0.626929	0.312848	0.754396	0.967831
C1QA	89.2873	0.674814	0.658763	1.02437	0.305663	0.858136
C1QB	177.627	0.252564	0.668032	0.378071	0.705378	0.962636
C1QBP	931.85	-0.51931	0.658771	-0.788301	0.430521	0.912813
C1R	1817.03	0.672636	0.670362	1.00339	0.315671	0.858136
C1S	665.527	0.829754	0.673006	1.23291	0.217611	0.765848
C2	75.572	0.346311	0.555228	0.623728	0.532806	0.947211
C3	334.979	0.986183	0.73666	1.33872	0.180661	0.755002
C4A/B	105.818	-0.162146	0.737827	-0.219761	0.826057	0.973878
C4BPA	39.9402	-1.22377	1.01037	-1.2112	0.225817	0.765848
C5	123.213	-0.329287	0.832349	-0.395612	0.692391	0.962636
C6	93.8513	-0.443802	0.875828	-0.506723	0.61235	0.950492
C7	63.2423	0.687838	0.752246	0.914379	0.360518	0.884262
C8A	30.1576	0.87469	0.93461	0.935887	0.349331	0.878796
C8B	24.7145	-0.35632	0.940438	-0.378887	0.704772	0.962636
C8G	25.657	-0.887092	0.866592	-1.02366	0.305998	0.858136
C9	36.7165	1.05569	0.96447	1.09458	0.273699	0.810961
CAMP	21.2305	-1.39862	0.962197	-1.45357	0.146067	0.730333
CARD9	54.5862	-0.309621	0.561667	-0.551253	0.58146	0.950492
CASP1	170.423	0.126042	0.562913	0.22391	0.822827	0.972117
CASP10	44.6687	1.38455	0.800109	1.73045	0.0835502	0.640933
CASP2	351.797	0.243191	0.645835	0.376553	0.706506	0.962636
CASP3	115.554	0.0416872	0.628804	0.066296	0.947142	0.977121
CASP8	331.809	0.051668	0.602484	0.0857583	0.931659	0.977121
CCBP2	56.1941	-0.278712	0.579165	-0.481232	0.630352	0.950492
CCL11	58.3025	0.388055	0.578299	0.671029	0.502202	0.931236
CCL13	383.877	-0.0298501	0.715924	-0.0416945	0.966742	0.980753
CCL15	61.8785	-0.438329	1.10103	-0.398107	NA	NA
CCL16	53.4859	0.00358247	0.824888	0.00434298	0.996535	0.996535
CCL18	375.351	-0.650652	0.878344	-0.740772	0.458832	0.924917
CCL19	3271.92	-1.30656	0.747922	-1.74692	0.0806505	0.627282
CCL2	479.189	-1.72235	0.708579	-2.43071	0.0150693	0.240546
CCL20	67.7147	-1.2252	0.957365	-1.27976	0.200628	0.765848
CCL22	608.607	-1.76141	0.65194	-2.7018	0.0068965	0.202134
CCL23	36.2522	-1.6168	0.889793	-1.81705	0.0692094	0.596266
CCL24	233.562	-2.29651	0.89885	-2.55494	0.0106205	0.202134
CCL26	77.1465	-1.09622	0.877266	-1.24959	0.211449	0.765848
CCL3	373.148	-2.27376	0.86778	-2.6202	NA	NA
CCL4	394.404	-2.06241	0.812651	-2.53787	0.0111528	0.202134
CCL5	71.7187	-0.0478145	0.649326	-0.0736371	0.941299	0.977121
CCL7	19.6722	-2.75557	1.07757	-2.55721	0.0105516	0.202134
CCL8	80.1662	-1.11003	0.822465	-1.34964	0.177131	0.751463
CCND3	281.856	0.0100082	0.501287	0.019965	0.984071	0.991151
CCR1	227.955	-1.56378	0.617881	-2.53087	0.0113781	0.202134
CCR10	28.1147	-1.86635	1.1315	-1.64945	0.0990561	0.688634
CCR2	69.9962	0.544051	0.801329	0.678937	0.497178	0.929822
CCR5	79.7112	-0.545941	0.586601	-0.930686	0.352016	0.88004
CCR6	42.823	0.290108	0.638689	0.454225	0.649667	0.950492
CCR7	103.505	-0.851934	0.652429	-1.30579	0.191625	0.765848
CCR8	36.872	0.349613	0.723064	0.483516	0.62873	0.950492
CCRL1	377.121	0.685245	0.680775	1.00657	0.314143	0.858136
CCRL2	214.055	-1.42078	0.621569	-2.28579	0.0222663	0.296885
CD14	487.757	-0.489445	0.695695	-0.703534	0.481723	0.924917
CD160	89.0169	-1.07606	1.04786	-1.02691	NA	NA
CD163	546.03	-0.193015	0.74854	-0.257855	0.796519	0.969195
CD164	565.381	0.588037	0.692948	0.848601	0.396103	0.904891
CD19	55.5147	-1.07945	0.999727	-1.07974	0.280258	0.817418
CD1A	268.478	0.408958	0.567679	0.720404	0.471276	0.924917
CD1D	48.1403	-0.561025	0.5563	-1.00849	0.313218	0.858136
CD2	46.1441	-0.801009	0.831552	-0.96327	0.335412	0.871407
CD209	82.1054	-0.724234	0.649825	-1.11451	0.265062	0.810961
CD22	50.0314	-0.0651246	0.65581	-0.0993039	0.920897	0.977121
CD24	665.107	-0.373931	0.679247	-0.550508	0.581971	0.950492
CD244	70.0971	-2.21288	1.01869	-2.17228	0.0298342	0.361209
CD247	94.6059	-1.27801	0.724721	-1.76345	0.0778251	0.622601
CD27	48.2564	-0.388861	0.799724	-0.486244	0.626794	0.950492
CD274	142.119	-1.03655	0.678376	-1.52798	0.126517	0.708857
CD276	864.461	0.307707	0.618664	0.497373	0.618926	0.950492
CD28	76.6096	-0.330731	0.728628	-0.45391	0.649894	0.950492
CD34	70.8892	1.48149	0.715217	2.07139	0.0383224	0.412703
CD36	1289.55	0.751663	0.764905	0.982688	0.325761	0.864579
CD3D	65.8203	0.325237	0.601168	0.541009	0.588501	0.950492
CD3E	43.9304	-0.233196	0.706621	-0.330015	0.741389	0.967831
CD3EAP	85.8843	-0.407094	0.5154	-0.789861	0.429609	0.912813
CD4	145.952	0.948898	0.503118	1.88604	0.05929	0.561874
CD40	166.089	-0.0797687	0.633539	-0.12591	0.899803	0.975359
CD40LG	56.9904	-0.0318313	0.551569	-0.0577105	0.953979	0.977121
CD44	6883.64	-0.235574	0.893638	-0.263613	0.792078	0.969195
CD45R0	450.846	-0.441962	0.670962	-0.6587	0.510089	0.939288
CD45RA	47.6817	-2.11124	0.801378	-2.63451	0.00842589	0.202134
CD45RB	111.206	-0.878509	0.63819	-1.37656	0.168647	0.7433
CD46	763.842	0.796078	0.723766	1.09991	0.271371	0.810961
CD48	109.071	0.366432	0.489711	0.748262	0.454302	0.924917
CD5	64.2832	-0.325814	0.733393	-0.444256	0.656858	0.950492
CD53	533.227	-0.747745	0.678132	-1.10265	0.270178	0.810961
CD55	67.6222	-0.144711	0.749638	-0.193041	0.846927	0.975359
CD58	275.9	0.100986	0.601791	0.167809	0.866733	0.975359
CD59	2423.1	-0.0844412	0.675132	-0.125073	0.900465	0.975359
CD6	59.1328	-0.538147	0.691161	-0.778612	0.436208	0.912813
CD7	44.3084	-2.52795	0.971795	-2.60132	0.00928655	0.202134
CD70	23.1961	-0.841763	0.948952	-0.887045	0.375055	0.893481
CD74	9135.52	-0.074467	0.838627	-0.0887963	0.929244	0.977121
CD79A	36.4807	-2.96591	1.07857	-2.74986	0.00596215	0.194285
CD79B	86.8272	-1.96629	0.933759	-2.10578	NA	NA
CD80	102.245	-0.625445	0.685554	-0.912321	0.3616	0.884262
CD81	3071.78	0.428135	0.826072	0.518278	0.604264	0.950492
CD82	236.308	-0.0834276	0.602876	-0.138383	0.889938	0.975359
CD83	395.927	-0.835655	0.690743	-1.20979	0.226359	0.765848
CD86	73.9948	-0.104812	0.693205	-0.151199	0.879819	0.975359
CD8A	33.0591	-0.150778	0.716621	-0.210401	0.833355	0.974277
CD8B	66.0463	0.0491824	0.89602	0.0548898	0.956226	0.977121
CD9	1348.89	0.290034	0.76535	0.378956	0.704721	0.962636
CD96	93.9348	-0.542337	0.744041	-0.728908	0.466058	0.924917
CD97	438.843	-0.408283	0.690834	-0.591001	0.55452	0.950492
CD99	3683.75	0.43524	0.773144	0.562948	0.573471	0.950492
CDH5	238.692	0.451162	0.586212	0.769622	0.441524	0.915753
CDKN1A	603.371	-0.708402	0.650456	-1.08908	0.276117	0.813818
CEACAM1	56.3474	0.100434	0.567977	0.176827	0.859644	0.975359
CEACAM6	120.159	0.271757	0.588183	0.462028	0.644061	0.950492
CEACAM8	31.005	0.608395	0.896146	0.678902	0.4972	0.929822
CEBPB	1309.58	-0.213275	0.644801	-0.330761	0.740825	0.967831
CFB	102.425	0.615054	0.57568	1.0684	0.285342	0.823667
CFD	744.869	1.36754	0.648547	2.10862	0.0349777	0.39175
CFH	1066.56	0.897506	0.747304	1.20099	0.229754	0.765848
CFI	92.3143	0.236665	0.731141	0.323693	0.74617	0.967831
CFP	70.2843	0.155667	0.54176	0.287337	0.773855	0.968089
CHUK	233.671	0.197381	0.579917	0.340361	0.733585	0.967831
CIITA	100.993	-0.146136	0.637422	-0.229261	0.818666	0.971299
CISH	146.784	-1.10438	0.647328	-1.70605	0.087998	0.646079
CLEC4A	301.777	-0.955048	0.792304	-1.20541	0.228047	0.765848
CLEC4E	111.543	-0.449163	0.638441	-0.70353	0.481726	0.924917
CLEC5A	76.7399	-1.88077	0.739347	-2.54382	0.0109647	0.202134
CLEC6A	38.7649	0.410936	0.856988	0.479511	0.631575	0.950492
CLEC7A	168.834	-0.278976	0.499793	-0.558183	0.57672	0.950492
CLU	57.8612	-1.63118	1.01374	-1.60907	NA	NA
CMKLR1	192.174	0.0475204	0.562346	0.0845038	0.932656	0.977121
CR1	98.8389	0.745359	0.492893	1.51221	0.13048	0.711735
CR2	20.0522	-3.69943	1.16607	-3.17258	0.00151092	0.120874
CRADD	93.4592	-0.354698	0.649806	-0.545853	0.585167	0.950492
CSF1	106.807	-0.501598	0.60317	-0.831603	0.405633	0.907059
CSF1R	55.1736	-0.844232	0.691786	-1.22036	0.222327	0.765848
CSF2	54.0601	-2.12342	1.01526	-2.09151	NA	NA
CSF2RB	588.516	-0.864351	0.668025	-1.29389	0.195703	0.765848
CSF3R	518.181	-0.729781	0.794754	-0.918248	0.358489	0.884262
CTLA4_all	59.2069	-0.106121	0.814205	-0.130337	0.8963	0.975359
CTLA4-TM	32.9397	-0.75806	0.750601	-1.00994	0.312525	0.858136
CTNNB1	1605.15	0.555919	0.65705	0.846085	0.397506	0.904891
CTSC	1312.22	-0.584951	0.661556	-0.884204	0.376586	0.893481
CTSG	265.603	0.823551	0.586411	1.40439	0.160202	0.7433
CTSS	849.689	0.250866	0.765625	0.327661	0.743168	0.967831
CUL9	245.102	0.320517	0.534712	0.59942	0.548893	0.948073
CX3CL1	92.1325	0.480523	0.51267	0.937295	0.348607	0.878796
CX3CR1	47.9373	0.879352	0.746817	1.17747	0.239009	0.777882
CXCL1	71.8388	-0.819052	0.697295	-1.17461	0.240149	0.777882
CXCL10	69.5809	1.09778	0.726749	1.51053	0.130908	0.711735
CXCL11	46.3791	0.723445	0.732875	0.987133	0.323578	0.864579
CXCL12	2226.49	1.62722	0.649552	2.50513	0.0122405	0.207717
CXCL13	38.5974	-2.20643	1.08167	-2.03983	NA	NA
CXCL2	114.349	-0.0810996	0.54222	-0.14957	0.881104	0.975359
CXCL9	102.48	0.553544	0.628071	0.88134	0.378134	0.893481
CXCR1	63.4721	-1.03969	0.675849	-1.53835	0.123964	0.708365
CXCR2	257.362	-0.494398	0.625647	-0.79022	0.4294	0.912813
CXCR3	47.4215	-0.448901	0.79723	-0.563076	0.573383	0.950492
CXCR4	993.343	-1.04934	0.815851	-1.28619	0.198378	0.765848
CXCR6	40.2761	-0.262012	0.9074	-0.28875	NA	NA
CYBB	372.06	0.323008	0.520171	0.620965	0.534622	0.947432
DEFB1	70.5605	-0.722108	0.753155	-0.958778	0.33767	0.871407
DEFB103A	90.5681	0.543415	0.852788	0.637222	0.52398	0.947211
DEFB103B	255.364	-2.34546	0.770184	-3.04532	0.00232434	0.144626
DEFB4A	217.683	-0.638498	0.806214	-0.791971	0.428378	0.912813
DPP4	66.992	0.485347	0.586801	0.827107	0.408177	0.907059
DUSP4	142.817	0.648181	0.537351	1.20625	0.22772	0.765848
EBI3	21.0664	-1.61634	0.947608	-1.70571	0.088062	0.646079
EDNRB	117.443	0.433609	0.751763	0.57679	0.564082	0.950492
EEF1G	7245.8	0.390953	0.896198	0.436235	0.662666	0.952526
EGR1	204.365	-0.197298	0.688576	-0.286531	0.774472	0.968089
EGR2	140.98	-0.139514	0.761714	-0.183158	0.854674	0.975359
ENTPD1	122.688	0.461114	0.510062	0.904036	0.365976	0.891073
EOMES	16.1814	-1.76546	1.09682	-1.60961	0.107483	0.693586
ETS1	369.971	0.564541	0.603989	0.934688	0.349949	0.878796
FADD	64.1075	-0.5248	0.591601	-0.887085	0.375033	0.893481
FAS	76.575	-1.08737	0.862319	-1.26098	0.207314	0.765848
FCAR	24.4714	-0.204364	0.883949	-0.231194	0.817164	0.971299
FCER1A	328.215	1.32379	0.499189	2.65188	0.00800452	0.202134
FCER1G	484.292	-0.501257	0.61398	-0.816405	0.414268	0.912813
FCGR1A/B	80.5639	0.56972	0.639291	0.891175	0.372835	0.893481
FCGR2A	271.363	-0.877747	0.704008	-1.24679	0.212476	0.765848
FCGR2A/C	559.02	-0.0612508	0.710506	-0.0862074	0.931302	0.977121
FCGR2B	173.981	0.0366726	0.725255	0.0505651	0.959672	0.977121
FCGR3A/B	258.444	0.205179	0.613413	0.334488	0.738011	0.967831
FCGRT	1018.02	0.894933	0.704939	1.26952	0.204256	0.765848
FKBP5	494.241	-0.360469	0.537102	-0.671138	0.502133	0.931236
FN1	732.258	0.757987	0.737961	1.02714	0.304356	0.858136
FOXP3	72.6217	-1.14705	0.843381	-1.36006	0.173811	0.748726
FYN	395.593	0.751695	0.528283	1.4229	0.154765	0.7433
G6PD	389.213	-0.243128	0.484431	-0.501884	0.615749	0.950492
GAPDH	13553.5	-0.328769	0.941943	-0.349033	0.727065	0.967831
GATA3	127.995	-0.411229	0.682051	-0.602931	0.546554	0.948073
GBP1	202.531	-0.381514	0.719615	-0.530164	0.595998	0.950492
GBP5	140.784	-1.72977	0.933624	-1.85275	0.0639188	0.578383
GFI1	74.7401	0.148638	0.815378	0.182293	0.855353	0.975359
GNLY	65.6483	-0.819417	0.609882	-1.34357	0.179088	0.754056
GP1BB	315.09	-0.359669	0.62769	-0.573004	0.566642	0.950492
GPI	968.601	-0.340881	0.735395	-0.463534	0.642982	0.950492
GPR183	139.436	-0.0422862	0.511002	-0.0827516	0.934049	0.977121
GUSB	165.054	0.439859	0.529842	0.830171	0.406442	0.907059
GZMA	110.739	0.0264992	0.607382	0.0436286	0.9652	0.980753
GZMB	94.038	-1.00344	0.735127	-1.36499	0.172257	0.747783
GZMK	84.1443	0.209996	0.804225	0.261116	0.794003	0.969195
HAMP	28.4699	-1.9586	1.04032	-1.88269	NA	NA
HAVCR2	68.7723	0.190663	0.521946	0.365292	0.714893	0.964675
HFE	50.7396	0.378167	0.661849	0.57138	0.567742	0.950492
HLA-A	2294.25	-0.0861302	0.669499	-0.128649	0.897636	0.975359
HLA-B	3501.98	-0.354478	0.846167	-0.418922	0.675273	0.952526
HLA-C	1935.88	-0.363609	0.818374	-0.444307	0.656821	0.950492
HLA-DMA	491.67	0.234773	0.492466	0.47673	0.633555	0.950492
HLA-DMB	194.106	0.713745	0.56975	1.25273	0.210303	0.765848
HLA-DOB	72.426	0.538782	0.557325	0.966728	0.33368	0.871407
HLA-DPA1	1724.55	0.616968	0.791979	0.779021	0.435967	0.912813
HLA-DPB1	1767.93	0.524488	0.774207	0.677452	0.498119	0.929822
HLA-DQA1	1024.72	-1.99334	1.16546	-1.71035	0.0872007	0.646079
HLA-DQB1	447.626	-2.00143	1.12798	-1.77435	0.0760052	0.616854
HLA-DRA	3227.08	0.199073	0.809442	0.245939	0.80573	0.969195
HLA-DRB1	320.405	-2.33604	0.835531	-2.79587	0.00517603	0.194285
HLA-DRB3	2426.57	-0.0948838	0.835391	-0.11358	0.909571	0.977121
HPRT1	343.22	-0.14896	0.633131	-0.235274	0.813996	0.971299
HRAS	348.302	-0.0996624	0.495536	-0.20112	0.840605	0.975359
ICAM1	320.773	-0.870109	0.763979	-1.13892	0.254738	0.793146
ICAM2	79.4806	-0.176535	0.724783	-0.243569	0.807564	0.969195
ICAM3	303.044	-0.379881	0.510939	-0.743496	0.457182	0.924917
ICAM4	37.2338	-2.99604	1.14577	-2.61488	NA	NA
ICAM5	22.8541	-1.87255	0.966216	-1.93803	0.0526196	0.526196
ICOS	58.1712	0.409999	0.77222	0.530935	NA	NA
ICOSLG	285.699	-0.257662	0.519639	-0.495849	0.620001	0.950492
IDO1	76.3397	-0.365531	0.735155	-0.497216	0.619037	0.950492
IFI16	952.25	-0.115213	0.731969	-0.157401	0.874929	0.975359
IFI35	89.7753	-0.778712	0.597253	-1.30382	0.192294	0.765848
IFIH1	117.588	-0.503598	0.60565	-0.831501	0.405691	0.907059
IFIT2	130.127	0.31404	0.806621	0.389327	NA	NA
IFITM1	870.329	-0.0199693	0.631243	-0.0316348	0.974763	0.98532
IFNA1/13	79.7293	0.172522	1.00014	0.172497	0.863047	0.975359
IFNA2	82.7072	-1.14092	1.12833	-1.01116	NA	NA
IFNAR1	95.6888	-0.7644	0.632506	-1.20853	0.226845	0.765848
IFNAR2	338.303	-0.289463	0.638483	-0.453361	0.650289	0.950492
IFNB1	44.1283	1.78104	0.939831	1.89507	NA	NA
IFNG	31.176	0.575364	0.948533	0.606583	0.544127	0.948073
IFNGR1	1253.56	0.234862	0.753441	0.311719	0.755254	0.967831
IGF2R	261.102	0.143258	0.577431	0.248095	0.804061	0.969195
IKBKAP	145.393	-0.557425	0.4842	-1.15123	0.249638	0.785377
IKBKB	325.315	0.363666	0.606172	0.599938	0.548547	0.948073
IKBKE	226.954	-0.0259825	0.474316	-0.0547789	0.956315	0.977121
IKBKG	247.789	0.0993746	0.592723	0.167658	0.866852	0.975359
IKZF1	59.1781	-1.00414	0.854908	-1.17456	0.240172	0.777882
IKZF2	120.629	1.03765	0.650965	1.59402	0.110932	0.693586
IKZF3	41.9102	-0.391052	0.722247	-0.541438	0.588206	0.950492
IL10	26.0497	-1.35718	0.827562	-1.63997	0.101012	0.688634
IL10RA	339.662	-0.087807	0.642148	-0.13674	0.891237	0.975359
IL11RA	145.601	0.815304	0.641663	1.27061	0.203867	0.765848
IL12A	61.7528	-3.52196	1.08412	-3.2487	0.00115935	0.120874
IL12B	42.3569	0.259245	0.971784	0.266773	NA	NA
IL12RB1	109.556	-2.09433	0.78253	-2.67636	0.00744276	0.202134
IL13	40.6001	-1.31138	0.817809	-1.60353	0.108818	0.693586
IL13RA1	636.752	-0.00407323	0.599144	-0.00679841	0.994576	0.996355
IL15	88.3115	-0.223934	0.66174	-0.338402	0.73506	0.967831
IL16	250.033	0.560082	0.492768	1.1366	0.255704	0.793146
IL17A	38.3631	-2.8876	1.19256	-2.42133	0.0154637	0.240546
IL17B	19.3276	-1.52056	0.975087	-1.55941	0.1189	0.693586
IL17F	41.0944	-0.647951	0.99762	-0.649497	0.516017	0.944346
IL18	576.009	0.509835	0.634168	0.803943	0.42143	0.912813
IL18R1	142.814	-0.266886	0.47286	-0.564408	0.572477	0.950492
IL18RAP	81.4047	-0.432103	0.572199	-0.755161	0.450152	0.923389
IL19	39.291	-1.34324	1.0098	-1.3302	0.183451	0.760982
IL1A	68.4081	-0.623085	0.86898	-0.717031	0.473355	0.924917
IL1B	135.457	-1.8945	0.913424	-2.07406	NA	NA
IL1R1	469.922	-0.588411	0.534084	-1.10172	0.270584	0.810961
IL1R2	307.047	-1.51936	0.685306	-2.21705	0.0266199	0.338798
IL1RAP	293.903	-0.7677	0.453654	-1.69226	0.0905968	0.646208
IL1RL1	82.4441	-0.645503	0.633685	-1.01865	0.30837	0.858136
IL1RL2	91.6806	0.324513	0.538306	0.602842	0.546614	0.948073
IL1RN	690.479	-1.89582	0.875287	-2.16594	0.0303158	0.361209
IL2	34.85	1.14287	0.864379	1.32218	NA	NA
IL20	86.2651	-1.56895	0.963085	-1.62908	0.103295	0.688634
IL21	44.162	0.290808	1.061	0.27409	0.784016	0.969195
IL21R	54.3023	-1.35317	0.852598	-1.58712	0.112486	0.693586
IL22	27.7445	0.177809	0.843012	0.210921	0.832949	0.974277
IL22RA2	17.188	-1.96724	1.01367	-1.94072	0.0522927	0.526196
IL23A	54.9408	-1.34565	0.977269	-1.37694	0.168529	0.7433
IL23R	49.1868	0.288185	0.889161	0.324109	NA	NA
IL26	59.0385	-0.168885	1.00493	-0.168056	0.866539	0.975359
IL27	24.096	-2.1295	1.15102	-1.85009	0.0643005	0.578383
IL28A	58.974	0.0138547	1.00178	0.0138301	NA	NA
IL28A/B	44.3903	-1.64341	1.04342	-1.57503	0.11525	0.693586
IL29	15.6464	-2.1214	1.1287	-1.8795	0.0601756	0.561874
IL2RA	79.6094	-0.456716	0.791518	-0.577013	0.56393	0.950492
IL2RB	117.06	-0.578437	0.575205	-1.00562	0.314599	0.858136
IL2RG	212.671	-0.0906414	0.52358	-0.173119	0.862558	0.975359
IL3	22.5623	-0.671745	0.958995	-0.700467	0.483636	0.924917
IL32	11992.2	-0.492506	0.933445	-0.527622	0.597761	0.950492
IL4	17.7106	-1.50789	1.08028	-1.39583	0.162766	0.7433
IL4R	515.742	-0.855405	0.489171	-1.74868	0.0803457	0.627282
IL5	47.7635	0.39803	0.909943	0.437422	NA	NA
IL6	37.4511	-2.31002	0.775719	-2.9779	0.0029023	0.162529
IL6R	138.689	-0.555779	0.459807	-1.20872	0.226769	0.765848
IL6ST	1470.02	0.422727	0.613528	0.689011	0.490816	0.925445
IL7	44.2974	0.190677	0.785656	0.242698	0.808239	0.969195
IL7R	227.507	0.229427	0.637038	0.360146	0.718738	0.967532
IL8	1385.82	-3.00955	0.975493	-3.08516	0.00203442	0.142409
IL9	29.7736	-3.39416	0.908092	-3.73768	0.000185727	0.034669
ILF3	1635.99	-0.0454393	0.704049	-0.06454	0.94854	0.977121
IRAK1	332.33	-0.484752	0.621254	-0.780279	0.435227	0.912813
IRAK2	89.2985	-1.49974	0.636524	-2.35614	0.0184659	0.263377
IRAK3	58.4529	0.23295	0.626942	0.371566	0.710216	0.963005
IRAK4	191.326	0.533597	0.542706	0.983216	0.325501	0.864579
IRF1	262.178	-0.975355	0.705112	-1.38326	0.166585	0.7433
IRF3	78.6236	0.301781	0.526289	0.573414	0.566365	0.950492
IRF4	196.442	-0.385626	0.546944	-0.705056	0.480776	0.924917
IRF5	102.114	-0.613543	0.530299	-1.15698	0.247282	0.783998
IRF7	177.408	-0.984921	0.52245	-1.8852	0.0594034	0.561874
IRF8	156.934	0.398985	0.534731	0.746142	0.455582	0.924917
IRGM	34.844	-0.250683	1.07577	-0.233027	NA	NA
ITGA2B	34.3056	0.0798881	0.902338	0.0885346	0.929452	0.977121
ITGA4	64.0287	-0.676544	0.550879	-1.22812	0.219403	0.765848
ITGA5	450.305	-0.212497	0.693989	-0.306197	0.759455	0.968089
ITGA6	650.127	-0.411398	0.657294	-0.625896	0.531383	0.947211
ITGAE	107.716	-0.742583	0.75284	-0.986375	0.323949	0.864579
ITGAL	127.555	0.189628	0.495612	0.382613	0.702007	0.962636
ITGAM	189.466	-0.3054	0.713216	-0.428202	0.668504	0.952526
ITGAX	1041.72	-1.20875	0.798204	-1.51433	0.129942	0.711735
ITGB1	1014.68	0.423593	0.665506	0.636497	0.524452	0.947211
ITGB2	608.746	-0.0523438	0.675056	-0.07754	0.938194	0.977121
ITLN1	34.7897	0.417214	0.825118	0.505641	0.613108	0.950492
ITLN2	33.3909	0.726232	0.916243	0.79262	0.427999	0.912813
JAK1	673.213	0.359563	0.674399	0.53316	0.593923	0.950492
JAK2	515.382	0.386065	0.64621	0.597429	0.550221	0.948073
JAK3	104.222	-0.937967	0.594767	-1.57703	0.114788	0.693586
KCNJ2	66.27	0.353926	0.512655	0.690379	0.489956	0.925445
KIR_Activating_Subgroup_1	33.3081	-3.86941	1.03178	-3.75023	0.000176673	0.034669
KIR_Activating_Subgroup_2	40.5345	-0.12962	1.014	-0.12783	0.898284	0.975359
KIR_Inhibiting_Subgroup_1	52.8081	-2.74534	1.07333	-2.55779	0.0105341	0.202134
KIR_Inhibiting_Subgroup_2	25.9388	-2.37319	0.986042	-2.40678	0.0160937	0.243581
KIR3DL1	57.9476	-2.26187	1.22138	-1.8519	NA	NA
KIR3DL2	69.4367	-2.51758	1.09934	-2.29007	0.022017	0.296885
KIR3DL3	20.4393	-0.328622	1.01813	-0.322769	0.74687	0.967831
KIT	129.264	0.154412	0.663394	0.232761	0.815947	0.971299
KLRAP1	37.8963	-1.0449	0.667783	-1.56472	0.117648	0.693586
KLRB1	75.9951	-0.851304	0.57035	-1.4926	0.135542	0.722892
KLRC1	40.6074	0.980054	0.784531	1.24922	0.211584	0.765848
KLRC2	79.4045	0.479249	0.811321	0.590701	NA	NA
KLRC3	35.7734	-3.79114	1.17004	-3.24017	NA	NA
KLRC4	82.633	0.131364	0.836295	0.157078	0.875183	0.975359
KLRD1	29.6893	-1.64408	1.04946	-1.56659	NA	NA
KLRF1	55.9149	-0.196534	0.968751	-0.202873	NA	NA
KLRF2	26.7857	-3.24327	1.13749	-2.85124	0.00435491	0.194285
KLRG1	63.3594	-1.41647	0.925589	-1.53034	NA	NA
KLRG2	66.6805	-1.14991	0.797425	-1.44203	0.149293	0.739861
KLRK1	65.5351	0.601423	0.68842	0.873628	0.382321	0.895814
LAG3	45.0937	-1.29572	0.767014	-1.6893	0.0911615	0.646208
LAIR1	220.181	-0.317313	0.520116	-0.61008	0.541809	0.948073
LAMP3	161.381	0.501114	0.526364	0.952029	0.341082	0.876174
LCK	75.6923	-0.315274	0.59789	-0.527311	0.597978	0.950492
LCP2	932.168	-1.00907	0.633937	-1.59175	0.111442	0.693586
LEF1	77.8898	0.419848	0.599786	0.699996	0.48393	0.924917
LGALS3	3648.81	0.617866	0.71165	0.868215	0.385277	0.896494
LIF	97.9308	0.154336	0.581968	0.265198	0.790857	0.969195
LILRA1	70.5868	-0.653111	0.787979	-0.828842	0.407194	0.907059
LILRA2	56.8875	-0.25419	0.651698	-0.390042	0.696505	0.962636
LILRA3	61.3405	-1.96726	0.768075	-2.56129	0.0104284	0.202134
LILRA4	34.2709	-0.282088	0.820363	-0.343858	0.730953	0.967831
LILRA5	90.0506	-1.40311	0.668064	-2.10026	0.0357061	0.392067
LILRA6	77.4259	-0.505664	0.646725	-0.781883	0.434283	0.912813
LILRB1	84.3646	-1.26605	0.819628	-1.54466	0.122428	0.706802
LILRB2	154.914	-0.616445	0.582714	-1.05789	0.290108	0.83313
LILRB3	258.05	-1.04276	0.566758	-1.83987	0.0657868	0.578383
LILRB4	129.863	-0.499448	0.655214	-0.762266	0.445901	0.921419
LILRB5	98.7538	0.697919	0.464824	1.50147	0.133234	0.717416
LITAF	799.731	-0.204851	0.759109	-0.269857	0.78727	0.969195
LTA	101.663	-1.31755	0.93905	-1.40306	0.160598	0.7433
LTB4R	691.6	-0.526669	0.620578	-0.848674	0.396062	0.904891
LTB4R2	789.868	-0.677741	0.541173	-1.25236	0.210441	0.765848
LTBR	614.714	-0.50232	0.686683	-0.731516	0.464464	0.924917
LTF	77.8256	-0.926955	0.750325	-1.2354	0.21668	0.765848
LY96	74.3106	-0.177351	0.610309	-0.290591	0.771364	0.968089
MAF	184.771	0.369941	0.515821	0.717189	0.473257	0.924917
MALT1	226.328	0.434392	0.458969	0.946452	0.343918	0.878796
MAP4K1	118.267	0.0387691	0.511321	0.0758216	0.939561	0.977121
MAP4K2	104.841	0.192068	0.599592	0.320331	0.748717	0.967831
MAP4K4	830.898	-0.228176	0.540285	-0.422325	0.672788	0.952526
MAPK1	1061.66	0.28805	0.728362	0.395477	0.692491	0.962636
MAPK11	80.7199	-1.75596	0.741398	-2.36845	0.0178628	0.263241
MAPK14	581.622	0.182656	0.668495	0.273234	0.784673	0.969195
MAPKAPK2	137.425	-0.591016	0.534209	-1.10634	0.26858	0.810961
MARCO	92.6835	0.484824	0.682393	0.710477	0.477409	0.924917
MASP1	102.664	-1.02077	0.899322	-1.13505	0.256356	0.793146
MASP2	62.475	-3.01826	1.03685	-2.911	NA	NA
MBL2	38.687	-3.10398	1.13506	-2.73464	0.00624487	0.194285
MBP	272.632	-0.191718	0.593654	-0.322945	0.746737	0.967831
MCL1	1624.82	-0.295865	0.69149	-0.427865	0.668749	0.952526
MIF	1374.25	-0.269518	0.6614	-0.407497	0.683643	0.96191
MME	95.8765	0.969338	0.618226	1.56794	0.116896	0.693586
MR1	43.0447	0.593783	0.677875	0.875947	0.381059	0.895814
MRC1	492.743	-0.846175	0.66655	-1.26948	0.204268	0.765848
MS4A1	18.2703	-1.53434	1.03633	-1.48054	0.138728	0.726249
MSR1	295.464	-0.0104876	0.699271	-0.014998	0.988034	0.992814
MUC1	179.859	-0.736062	0.887571	-0.829298	0.406936	0.907059
MX1	984.508	-1.01896	0.651873	-1.56313	0.118023	0.693586
MYD88	502.25	-0.158663	0.541558	-0.292976	0.769541	0.968089
NCAM1	53.6011	-0.151255	0.819363	-0.1846	0.853543	0.975359
NCF4	171.066	-0.361959	0.512597	-0.706128	0.480109	0.924917
NCR1	17.9353	-1.73677	0.972478	-1.78592	0.0741124	0.610338
NFATC1	142.854	-0.0489817	0.509737	-0.0960921	0.923447	0.977121
NFATC2	321.056	0.573849	0.535738	1.07114	0.284108	0.823667
NFATC3	296.35	0.150219	0.606795	0.247561	0.804474	0.969195
NFIL3	134.844	0.0375054	0.574729	0.0652575	0.947969	0.977121
NFKB1	118.326	-0.0826314	0.511188	-0.161646	0.871585	0.975359
NFKB2	493.173	-0.757424	0.511633	-1.4804	0.138765	0.726249
NFKBIA	2432	-0.320423	0.726297	-0.441174	0.659087	0.95126
NFKBIZ	486.616	-0.122107	0.673635	-0.181266	0.856159	0.975359
NLRP3	56.0467	-0.0768165	0.680536	-0.112877	0.910128	0.977121
NOD1	143.858	-0.18123	0.528801	-0.342718	0.73181	0.967831
NOD2	211.642	-0.358646	0.490783	-0.730762	0.464925	0.924917
NOS2	77.0318	-1.79262	1.22029	-1.46901	0.141831	0.730333
NOTCH1	513.874	0.266225	0.660247	0.40322	0.686786	0.962636
NOTCH2	1050.26	0.478844	0.69308	0.690893	0.489633	0.925445
NT5E	361.005	0.156649	0.456891	0.342859	0.731705	0.967831
OAZ1	2798.09	0.382927	0.8267	0.4632	0.643221	0.950492
PAX5	84.3594	-1.90984	1.0655	-1.79244	0.0730619	0.610338
PDCD1	23.5733	-0.545624	0.938342	-0.581476	0.56092	0.950492
PDCD1LG2	81.5205	-1.25277	0.792429	-1.58093	0.113895	0.693586
PDCD2	137.11	-0.267505	0.527307	-0.507304	0.611942	0.950492
PDGFB	49.2803	0.15546	0.594963	0.261294	0.793866	0.969195
PDGFRB	723.852	0.855329	0.675375	1.26645	0.205352	0.765848
PECAM1	972.86	0.917414	0.718692	1.27651	0.201777	0.765848
PIGR	31.3545	-0.50455	0.867621	-0.581533	0.560881	0.950492
PLA2G2A	1075.9	0.69517	0.754604	0.921239	0.356926	0.884262
PLA2G2E	30.872	-1.09948	0.791317	-1.38943	0.164704	0.7433
PLAU	258.713	-1.09825	0.718882	-1.52772	0.126582	0.708857
PLAUR	103.447	-1.32649	0.618771	-2.14375	0.0320526	0.373947
PML	704.793	-0.360132	0.576158	-0.625058	0.531933	0.947211
POLR1B	95.8267	-0.788896	0.539785	-1.4615	0.143878	0.730333
POLR2A	1132.04	0.120123	0.735365	0.163351	0.870242	0.975359
POU2F2	128.142	-0.588165	0.502382	-1.17075	0.241699	0.777882
PPARG	67.2259	0.404643	0.61221	0.660955	0.508641	0.939288
PPBP	81.3153	1.27105	0.9016	1.40978	0.158605	0.7433
PPIA	418.539	0.106836	0.643333	0.166066	0.868105	0.975359
PRDM1	264.964	0.245219	0.501494	0.488978	0.624857	0.950492
PRF1	51.5876	-0.024701	0.649128	-0.0380526	0.969646	0.98192
PRKCD	347.869	-0.309588	0.49135	-0.630077	0.528644	0.947211
PSMB10	224.195	-0.25686	0.611197	-0.420257	0.674298	0.952526
PSMB5	416.172	0.128126	0.566728	0.22608	0.821139	0.972117
PSMB7	1168.73	0.0542009	0.549313	0.0986703	0.9214	0.977121
PSMB8	706.577	0.161566	0.684363	0.236083	0.813368	0.971299
PSMB9	335.793	0.00730578	0.543167	0.0134503	0.989268	0.992814
PSMC2	590.628	0.333115	0.666847	0.499536	0.617402	0.950492
PSMD7	968.893	0.161349	0.609449	0.264746	0.791205	0.969195
PTAFR	291.732	-0.648296	0.668133	-0.970311	0.331891	0.871407
PTGER4	177.879	-2.10513	0.766105	-2.74783	0.00599908	0.194285
PTGS2	108.272	-1.02808	0.817946	-1.25691	0.208788	0.765848
PTK2	467.949	0.75502	0.54847	1.37659	0.168638	0.7433
PTPN2	213.623	-0.26753	0.537473	-0.497756	0.618656	0.950492
PTPN22	64.1619	0.742483	0.633592	1.17186	0.241252	0.777882
PTPN6	354.254	-0.619669	0.644861	-0.960935	0.336585	0.871407
PTPRC_all	667.033	-0.265501	0.567608	-0.467754	0.63996	0.950492
PYCARD	146.46	-0.0693817	0.657699	-0.105492	0.915986	0.977121
RAF1	329.041	0.335807	0.620689	0.541023	0.588492	0.950492
RAG1	52.0441	-0.342159	1.02804	-0.332827	NA	NA
RAG2	65.3564	-0.28357	1.04281	-0.27193	0.785676	0.969195
RARRES3	105.95	0.213374	0.655681	0.325423	0.744861	0.967831
RELA	163.799	-0.115766	0.456787	-0.253435	0.799932	0.969195
RELB	113.481	-1.14744	0.54128	-2.11986	0.0340178	0.388774
RORC	115.56	-0.0404127	0.794943	-0.0508373	0.959455	0.977121
RPL19	22206.6	0.117821	0.92108	0.127916	0.898216	0.975359
RUNX1	199.909	-0.4744	0.606961	-0.781598	0.434451	0.912813
S100A8	5280.35	-3.78603	0.972432	-3.89336	9.88648e-05	0.034669
S100A9	9536.18	-3.11158	0.91559	-3.39844	0.00067771	0.0948794
S1PR1	118.17	-2.01565	0.827972	-2.43445	0.0149146	0.240546
sCTLA4	17.8892	-2.92035	1.1563	-2.52559	0.0115505	0.202134
SDHA	414.46	0.268627	0.515747	0.520851	0.602471	0.950492
SELE	97.4958	-1.71959	0.608415	-2.82634	0.00470833	0.194285
SELL	146.039	-0.46772	0.599679	-0.77995	0.43542	0.912813
SELPLG	83.4704	-1.07282	0.765254	-1.40192	0.160939	0.7433
SERPING1	1554.69	1.00926	0.735329	1.37253	0.169897	0.7433
SH2D1A	74.3406	-2.95399	1.06051	-2.78545	0.00534533	0.194285
SIGIRR	59.1096	0.566102	0.578868	0.977946	0.328101	0.866682
SKI	880.321	0.339119	0.720777	0.47049	0.638005	0.950492
SLAMF1	61.4144	-1.33147	0.816196	-1.63131	0.102825	0.688634
SLAMF6	48.9584	-1.91465	1.15447	-1.65847	NA	NA
SLAMF7	49.4346	-0.942467	0.783794	-1.20244	0.229192	0.765848
SLC2A1	348.041	-0.455756	0.71088	-0.641115	0.521448	0.947211
SMAD3	477.561	0.324387	0.608507	0.533086	0.593974	0.950492
SMAD5	435.189	0.600623	0.571432	1.05108	0.29322	0.837773
SOCS1	72.5738	-1.35551	0.688712	-1.96818	0.0490469	0.511404
SOCS3	367.841	-2.23906	0.776331	-2.88416	NA	NA
SPP1	482.399	-1.38313	0.942342	-1.46776	0.142169	0.730333
SRC	363.949	-0.632846	0.542223	-1.16713	0.243157	0.778102
STAT1	419.608	-0.527257	0.673271	-0.783128	0.433552	0.912813
STAT2	974.297	0.284046	0.634967	0.447341	0.654629	0.950492
STAT3	1928.61	-0.452381	0.653695	-0.692037	0.488914	0.925445
STAT4	65.1278	0.102838	0.543526	0.189205	0.849932	0.975359
STAT5A	189.655	-0.233141	0.524166	-0.444785	0.656475	0.950492
STAT5B	256.261	0.497261	0.577442	0.861144	0.389159	0.900533
STAT6	1802.99	0.0851652	0.66572	0.127929	0.898205	0.975359
SYK	184.41	-0.122609	0.481419	-0.254683	0.798968	0.969195
TAGAP	234.331	-1.50479	0.765458	-1.96587	0.0493139	0.511404
TAL1	63.3332	-0.174365	0.913837	-0.190806	0.848678	0.975359
TAP1	161.717	-0.54662	0.580628	-0.941429	0.346485	0.878796
TAP2	176.239	-0.49636	0.504031	-0.984781	0.324732	0.864579
TAPBP	794.514	0.0592232	0.52196	0.113463	0.909663	0.977121
TBK1	231.854	0.216941	0.566873	0.382698	0.701944	0.962636
TBP	180.03	0.480668	0.618199	0.77753	0.436846	0.912813
TBX21	28.8613	-0.0632493	0.768281	-0.0823257	0.934388	0.977121
TCF4	381.42	0.639766	0.633843	1.00934	0.31281	0.858136
TCF7	126.852	0.0607844	0.515641	0.117881	0.906162	0.977121
TFRC	384.862	0.215977	0.618315	0.3493	0.726864	0.967831
TGFB1	394.547	-0.492086	0.535404	-0.919093	0.358047	0.884262
TGFBI	1650.6	0.110347	0.794161	0.138948	0.889491	0.975359
TGFBR1	284.712	-0.165759	0.599033	-0.276711	0.782002	0.969195
TGFBR2	474.381	0.29525	0.52086	0.566851	0.570815	0.950492
THY1	629.168	0.172558	0.569631	0.302929	0.761944	0.968089
TICAM1	255.938	-0.421948	0.496724	-0.849462	0.395624	0.904891
TIGIT	86.0837	-0.524034	0.985393	-0.531802	0.594863	0.950492
TIRAP	63.1683	-0.354149	0.731061	-0.484431	0.62808	0.950492
TLR1	255.179	-0.340259	0.477064	-0.713237	0.475699	0.924917
TLR2	266.295	-1.24869	0.482814	-2.58628	0.0097018	0.202134
TLR3	90.5024	0.881386	0.517984	1.70157	0.0888358	0.646079
TLR4	188.096	0.0372694	0.587603	0.0634261	0.949427	0.977121
TLR5	77.5146	-0.322738	0.761632	-0.423745	0.671752	0.952526
TLR7	24.7689	0.283997	0.954759	0.297455	0.766119	0.968089
TLR8	98.8117	-0.225482	0.613376	-0.367609	0.713165	0.964668
TLR9	39.5536	-0.918441	0.653428	-1.40557	0.159851	0.7433
TMEM173	405.261	-0.0873188	0.677295	-0.128923	0.897419	0.975359
TNF	69.5249	-0.860826	0.634962	-1.35571	0.17519	0.748906
TNFAIP3	219.748	-0.420324	0.544964	-0.771289	0.440536	0.915753
TNFAIP6	101.486	-2.94722	0.921532	-3.19817	0.00138303	0.120874
TNFRSF10C	113.058	-0.729244	0.583749	-1.24924	0.211577	0.765848
TNFRSF11A	108.389	-0.89077	0.542737	-1.64126	0.100744	0.688634
TNFRSF13B	33.9276	-4.06089	1.27642	-3.18146	NA	NA
TNFRSF13C	90.8255	0.603011	0.682153	0.883982	0.376706	0.893481
TNFRSF14	364.718	0.263347	0.610918	0.431068	0.666419	0.952526
TNFRSF17	49.2469	-0.415339	1.07413	-0.386675	0.698997	0.962636
TNFRSF1B	215.909	-0.795842	0.660301	-1.20527	0.228099	0.765848
TNFRSF4	42.073	-1.15571	0.83173	-1.38952	0.164674	0.7433
TNFRSF8	62.663	-0.108566	0.689655	-0.15742	0.874914	0.975359
TNFRSF9	26.9696	-0.980992	0.894806	-1.09632	0.27294	0.810961
TNFSF10	561.491	-0.147364	0.684641	-0.215243	0.829578	0.974277
TNFSF11	57.2683	-3.55743	1.17348	-3.03152	NA	NA
TNFSF12	176.683	0.893153	0.498009	1.79344	0.0729018	0.610338
TNFSF13B	112.58	0.928881	0.494264	1.87932	0.0602008	0.561874
TNFSF15	56.3203	0.373142	0.592397	0.629885	0.52877	0.947211
TNFSF4	51.4171	-0.402063	0.790478	-0.508632	0.61101	0.950492
TNFSF8	46.8034	-0.178417	0.604167	-0.295311	0.767756	0.968089
TOLLIP	573.02	0.0948154	0.603642	0.157072	0.875188	0.975359
TP53	620.693	-0.0162105	0.684354	-0.0236873	0.981102	0.989941
TRAF1	91.823	-0.0881589	0.66869	-0.131838	0.895112	0.975359
TRAF2	199.161	-0.152753	0.530933	-0.287707	0.773571	0.968089
TRAF3	229.821	-0.351184	0.572854	-0.613044	0.539848	0.948073
TRAF4	138.157	-0.226395	0.470389	-0.481292	0.630309	0.950492
TRAF5	87.8073	0.168033	0.530536	0.316723	0.751454	0.967831
TRAF6	242.906	0.591852	0.547871	1.08028	0.280019	0.817418
TUBB	1152.1	0.284878	0.751713	0.378973	0.704708	0.962636
TYK2	338.089	-0.0607866	0.549038	-0.110715	0.911843	0.977121
UBE2L3	233.549	-0.146744	0.506974	-0.289451	0.772236	0.968089
VCAM1	124.238	-0.33191	0.608485	-0.545469	0.585431	0.950492
VTN	29.1057	-0.665091	0.909718	-0.731096	0.464721	0.924917
XBP1	674.359	-0.620337	0.494686	-1.254	0.209841	0.765848
XCL1	84.714	-0.359477	0.910712	-0.39472	0.693049	0.962636
XCR1	100.765	-1.05306	0.723048	-1.45642	0.145276	0.730333
ZAP70	110.768	-0.0454285	0.571715	-0.07946	0.936667	0.977121
ZBTB16	247.25	0.23448	0.746891	0.313942	0.753565	0.967831
ZEB1	83.2562	0.350833	0.643509	0.545188	0.585624	0.950492

## Sheet: IgAV v IgAN
	baseMean	log2FoldChange	lfcSE	stat	pvalue	padj
ABCB1	1035.7	0.312474	0.375696	0.83172	0.405567	0.595748
ABCF1	280.279	0.774836	0.287093	2.6989	0.00695689	0.0639861
ABL1	289.954	0.652523	0.290913	2.24301	0.024896	0.125688
ADA	35.2719	0.16814	0.358432	0.469099	0.638999	0.77095
AHR	574.296	-0.275337	0.30437	-0.904614	0.36567	0.564238
AICDA	4.79498	0.396703	0.600361	0.660774	0.508757	NA
AIRE	11.6985	-0.69217	0.449222	-1.54082	0.123361	0.304358
ALAS1	270.442	0.731656	0.320193	2.28504	0.0223102	0.116184
APP	5623.27	0.609355	0.328224	1.85652	0.0633792	0.209146
ARG1	11.1361	3.18461	1.28099	2.48606	NA	NA
ARG2	200.119	1.54806	0.40537	3.81889	0.000134054	0.00638293
ARHGDIB	656.529	-0.338758	0.207182	-1.63507	0.102034	0.267967
ATG10	64.1272	0.671647	0.399607	1.68077	0.0928079	0.252671
ATG12	18.7468	-0.119815	0.486566	-0.246246	0.805492	0.869351
ATG16L1	167.313	0.498538	0.2411	2.06776	0.0386622	0.170045
ATG5	189.779	0.829635	0.303999	2.72907	0.00635137	0.0611614
ATG7	237.277	0.41441	0.289282	1.43255	0.151987	0.334887
ATM	12.2351	-0.25971	0.438376	-0.592436	0.553558	0.705225
B2M	10403.2	0.287496	0.219369	1.31056	0.190006	0.377111
B3GAT1	7.30146	0.326614	0.598898	0.545359	0.585507	0.727888
BATF	19.2215	-0.161209	0.562942	-0.286369	0.774596	0.859984
BATF3	39.3066	0.0554551	0.337888	0.164123	0.869634	0.911714
BAX	382.324	0.40687	0.311271	1.30713	0.19117	0.377653
BCAP31	1262.65	0.628226	0.364589	1.72311	0.084869	0.237268
BCL10	486.334	0.434994	0.231908	1.87572	0.0606935	0.204939
BCL2	275.827	-0.214693	0.286671	-0.748919	0.453906	0.641077
BCL2L11	101.729	0.644594	0.342966	1.87947	0.0601807	0.204536
BCL3	212.024	-0.223242	0.298754	-0.747241	0.454918	0.641077
BCL6	231.85	1.02348	0.221636	4.61784	3.87751e-06	0.000504077
BID	8.4139	0.708077	0.513063	1.3801	0.167556	0.351328
BLNK	139.941	0.144581	0.275486	0.524821	0.599708	0.740732
BST1	101.182	0.388849	0.35242	1.10337	0.269867	0.458657
BST2	178.839	-0.196706	0.336699	-0.584218	0.559073	0.705627
BTK	22.8352	-0.90378	0.434871	-2.07827	0.0376842	0.167485
BTLA	28.4741	-1.24222	0.434316	-2.86018	0.00423399	0.0517028
C14orf166	883.568	0.723391	0.214929	3.36572	0.000763444	0.0190642
C1QA	215.539	-0.293731	0.36036	-0.815105	0.415012	0.605712
C1QB	368.221	-0.619146	0.420188	-1.4735	0.140617	0.322119
C1QBP	1037.4	0.881951	0.346723	2.54367	0.0109693	0.0781377
C1R	1507.19	-0.467663	0.246857	-1.89447	0.0581633	0.201295
C1S	684.168	-0.420273	0.355646	-1.18172	0.237318	0.422621
C2	151.716	-0.525932	0.43806	-1.20059	0.229908	0.419482
C3	287.166	-0.710295	0.37681	-1.88502	0.0594274	0.203304
C4A/B	2202.18	0.0970284	0.380032	0.255316	0.798479	0.865019
C4BPA	4.63541	-0.936655	0.658398	-1.42263	0.154845	NA
C5	85.5546	0.286072	0.343343	0.833197	0.404734	0.595748
C6	77.2766	-0.262718	0.47611	-0.551801	0.581085	0.724614
C7	5095.17	-0.0306289	0.335878	-0.0911906	0.927341	0.945524
C8A	5.76005	-0.783487	0.683966	-1.1455	0.252	NA
C8B	4.60394	-0.629294	0.617362	-1.01933	0.308047	NA
C8G	14.7266	-0.103794	0.459671	-0.2258	0.821357	0.877013
C9	17.455	-0.357266	0.439089	-0.813652	0.415845	0.605712
CAMP	5.06682	-0.979461	0.722623	-1.35542	0.175283	NA
CARD9	13.0682	0.110702	0.411358	0.269112	0.787843	0.865019
CASP1	38.2657	0.0135214	0.38672	0.0349643	0.972108	0.980555
CASP10	9.09649	-0.452651	0.524869	-0.862406	0.388464	0.582136
CASP2	170.069	0.40312	0.301704	1.33614	0.181502	0.369757
CASP3	65.6067	0.590885	0.303768	1.94519	0.0517527	0.19501
CASP8	191.325	0.0879814	0.299173	0.294082	0.768696	0.857772
CCBP2	33.1073	1.04876	0.411775	2.54692	0.0108678	0.0781377
CCL11	67.2602	-1.50797	0.60583	-2.4891	0.0128065	0.0876236
CCL13	31.1088	0.617853	0.769102	0.803343	0.421776	0.607545
CCL15	164.779	0.947214	0.516073	1.83543	0.0664425	0.215938
CCL16	17.7117	0.46711	0.479312	0.974543	0.329787	0.527659
CCL18	18.9085	-1.43932	0.661008	-2.17746	0.0294464	0.143734
CCL19	637.534	-0.655961	1.09505	-0.599023	0.549158	0.705225
CCL2	388.966	-0.466635	0.577186	-0.808467	0.418822	0.60665
CCL20	38.8113	-1.1312	0.560065	-2.01977	0.0434073	0.176342
CCL22	40.7041	1.83263	1.0965	1.67134	NA	NA
CCL23	11.0749	0.232959	0.629639	0.369988	0.711392	0.823883
CCL24	27.7157	1.49319	0.70788	2.10938	0.0349115	0.157861
CCL26	24.0214	-0.215965	0.416482	-0.518545	0.604078	0.744361
CCL3	70.4406	1.90867	0.765181	2.4944	NA	NA
CCL4	62.1276	1.30339	0.638455	2.04148	0.0412031	0.170045
CCL5	65.6587	-0.960633	0.409321	-2.34689	0.0189307	0.104723
CCL7	3.54466	-0.655328	0.700869	-0.935022	0.349777	NA
CCL8	18.0632	-0.358845	0.478232	-0.750358	0.453039	0.641077
CCND3	253.472	0.527725	0.365037	1.44567	0.148269	0.330723
CCR1	58.2764	0.459945	0.393226	1.16967	0.242134	0.428265
CCR10	8.75088	-0.338907	0.577267	-0.58709	0.557143	0.705225
CCR2	44.0371	-1.6982	0.428649	-3.96176	7.43995e-05	0.00483597
CCR5	34.1454	-1.13791	0.380471	-2.9908	0.00278251	0.0391056
CCR6	15.6684	-0.153763	0.420435	-0.365723	0.714572	0.823897
CCR7	20.2747	-1.63106	0.753742	-2.16395	0.0304681	0.145107
CCR8	5.33941	-0.634911	0.619078	-1.02558	0.305092	NA
CCRL1	53.8679	0.374439	0.469033	0.798321	0.424684	0.610043
CCRL2	38.8771	0.187643	0.46158	0.406524	0.684358	0.799699
CD14	414.708	-0.288957	0.328357	-0.88001	0.378854	0.572686
CD160	9.89072	-1.31034	0.546433	-2.39799	0.0164854	0.0987654
CD163	283.131	0.177315	0.399446	0.443902	0.657113	0.783713
CD164	877.458	1.29167	0.416261	3.10304	0.00191546	0.0311262
CD19	14.854	-1.92517	0.587459	-3.27711	0.00104874	0.0235355
CD1A	17.5228	1.21226	0.806113	1.50384	NA	NA
CD1D	25.27	-0.713462	0.401285	-1.77794	0.0754129	0.226246
CD2	25.2135	-1.59278	0.458487	-3.474	0.000512754	0.0148129
CD209	30.5455	-0.0617098	0.458649	-0.134547	0.89297	0.925595
CD22	51.8754	-1.81619	0.478021	-3.7994	0.000145046	0.00638293
CD24	4483.73	-0.11218	0.372985	-0.300764	0.763594	0.853912
CD244	10.211	-0.229123	0.568405	-0.403099	0.686875	0.800841
CD247	29.5204	-1.01117	0.379889	-2.66174	0.00777371	0.0673721
CD27	25.1637	-1.60289	0.528331	-3.03388	0.00241434	0.0369253
CD274	30.1627	0.497202	0.3936	1.26322	0.206512	0.394627
CD276	423.493	0.0445668	0.278644	0.159942	0.872927	0.913324
CD28	21.267	-1.16369	0.456128	-2.55123	0.0107344	0.0781377
CD34	69.488	0.180108	0.382788	0.470516	0.637986	0.77095
CD36	268.421	2.0623	0.437118	4.71795	2.38236e-06	0.000412943
CD3D	33.8847	-0.83796	0.458082	-1.82928	0.0673578	0.217407
CD3E	24.9655	-0.781556	0.550106	-1.42074	0.155394	0.337469
CD3EAP	46.3943	-0.057955	0.303037	-0.191248	0.848332	0.90027
CD4	105.208	-0.497323	0.345738	-1.43844	0.15031	0.332601
CD40	92.9322	-0.0835703	0.324841	-0.257265	0.796974	0.865019
CD40LG	21.2216	-1.40835	0.477016	-2.95242	0.0031529	0.0409878
CD44	1016.03	0.428405	0.509574	0.840713	0.400509	0.591661
CD45R0	203.605	-0.787745	0.344824	-2.28449	0.022343	0.116184
CD45RA	25.1189	-1.95461	0.615061	-3.1779	0.00148344	0.0275495
CD45RB	33.3117	-0.500075	0.401852	-1.24442	0.213343	0.402477
CD46	1210.92	0.950208	0.359131	2.64586	0.00814842	0.0676086
CD48	59.8495	-1.11651	0.471706	-2.36697	0.0179344	0.101874
CD5	32.8582	-1.16371	0.480442	-2.42216	0.0154285	0.0978651
CD53	211.659	-0.597534	0.402395	-1.48494	0.137559	0.318462
CD55	51.8144	0.362903	0.351119	1.03356	0.301341	0.492759
CD58	198.377	0.73381	0.358838	2.04496	0.0408587	0.170045
CD59	2997.78	0.572191	0.288795	1.9813	0.0475571	0.18455
CD6	22.4707	-1.06548	0.444483	-2.39713	0.0165242	0.0987654
CD7	12.6907	-1.00159	0.481173	-2.08155	0.0373834	0.167485
CD70	6.44524	-0.470059	0.660268	-0.711921	0.476514	NA
CD74	10302.3	-0.613819	0.299606	-2.04876	0.0404861	0.170045
CD79A	33.1994	-2.41052	0.689445	-3.49632	0.00047173	0.0146011
CD79B	35.5542	-2.01797	0.497186	-4.05878	4.93289e-05	0.00366444
CD80	17.5375	0.833619	0.571561	1.4585	0.144704	0.327157
CD81	3843.84	0.452974	0.295768	1.53152	0.125642	0.305298
CD82	79.0231	0.550814	0.2865	1.92256	0.0545354	0.196917
CD83	155.684	0.942903	0.395262	2.38551	0.0170554	0.0996494
CD86	20.0238	-0.625925	0.381219	-1.6419	0.10061	0.266925
CD8A	15.9612	0.0540305	0.448026	0.120597	0.90401	0.930366
CD8B	20.0189	-0.522078	0.49462	-1.05551	0.291191	0.483768
CD9	691.65	1.19816	0.384266	3.11804	0.00182059	0.0311262
CD96	66.1671	-1.82169	0.521501	-3.49316	0.000477342	0.0146011
CD97	272.191	0.102753	0.283336	0.362654	0.716863	0.82471
CD99	1886.16	0.103459	0.271756	0.380705	0.703422	0.818298
CDH5	213.243	0.39859	0.311362	1.28015	0.200493	0.389017
CDKN1A	152.377	1.05264	0.372109	2.82884	0.00467169	0.0517028
CEACAM1	132.092	-0.108087	0.443596	-0.243662	0.807493	0.869351
CEACAM6	11.7183	0.355106	0.724813	0.489928	0.624185	0.761597
CEACAM8	6.58311	-0.66172	0.613742	-1.07817	0.280956	NA
CEBPB	334.96	0.81736	0.37548	2.17684	0.0294927	0.143734
CFB	435.425	-0.569781	0.421132	-1.35298	0.176063	0.363305
CFD	93.0964	0.128959	0.481725	0.267702	0.788928	0.865019
CFH	581.797	0.00107217	0.373286	0.00287224	0.997708	0.997708
CFI	2131.87	-0.0211497	0.312472	-0.0676852	0.946036	0.960818
CFP	17.691	-0.252361	0.451917	-0.558424	0.576555	0.72243
CHUK	255.43	0.849944	0.271232	3.13365	0.00172647	0.0309574
CIITA	77.809	-0.403182	0.340761	-1.18318	0.236739	0.422621
CISH	165.769	0.33138	0.496588	0.667313	0.504572	0.674492
CLEC4A	59.3215	0.810574	0.428357	1.89229	0.058453	0.201295
CLEC4E	40.1792	0.492823	0.457848	1.07639	0.281753	0.472618
CLEC5A	18.5554	0.414951	0.672834	0.616721	0.537419	0.698645
CLEC6A	5.67258	-0.915962	0.615864	-1.48728	0.136941	NA
CLEC7A	32.6718	0.616268	0.445162	1.38437	0.166245	0.351328
CLU	10.2321	-0.599989	0.531265	-1.12936	0.258747	0.448494
CMKLR1	131.358	-0.184661	0.305885	-0.603694	0.546047	0.704577
CR1	72.014	0.339711	0.301552	1.12654	0.259935	0.449057
CR2	28.1259	1.66116	1.15063	1.44369	0.148825	0.330723
CRADD	133.483	1.04557	0.4028	2.59576	0.00943824	0.0743619
CSF1	62.5955	0.0795781	0.330005	0.241142	0.809445	0.869652
CSF1R	26.1303	-0.481331	0.35992	-1.33733	0.181116	0.369757
CSF2	3.76735	0.754738	0.754203	1.00071	0.316967	NA
CSF2RB	101.38	-0.36675	0.580177	-0.632134	0.527299	0.692978
CSF3R	56.1146	0.338575	0.520226	0.650822	NA	NA
CTLA4_all	11.2199	-0.856692	0.583444	-1.46834	0.142013	0.323889
CTLA4-TM	9.18863	-1.11325	0.610771	-1.82269	0.0683497	0.218048
CTNNB1	1759.47	0.632746	0.295358	2.1423	0.0321693	0.148036
CTSC	1717.28	0.584055	0.353202	1.6536	0.0982087	0.264088
CTSG	16.0247	0.234826	0.674652	0.34807	0.727787	0.828117
CTSS	485.533	-0.623752	0.305279	-2.04322	0.0410307	0.170045
CUL9	191.914	0.409165	0.290533	1.40833	0.159034	0.337541
CX3CL1	212.333	0.715982	0.317709	2.25358	0.0242229	0.124712
CX3CR1	31.1708	-0.316857	0.443147	-0.715015	0.4746	0.653362
CXCL1	54.274	-0.938075	0.557036	-1.68405	0.0921726	0.252262
CXCL10	41.1397	-1.02389	0.596932	-1.71525	0.0862992	0.239976
CXCL11	16.0888	-0.789984	0.50062	-1.57801	0.114563	0.290598
CXCL12	2622.55	-0.0606537	0.360983	-0.168024	0.866565	0.910331
CXCL13	8.13692	-1.1602	0.540875	-2.14505	0.0319491	0.148036
CXCL2	63.066	-0.138854	0.507241	-0.273744	0.784281	0.864038
CXCL9	54.6127	-0.711412	0.412153	-1.72609	0.0843313	0.237268
CXCR1	5.729	0.836229	0.672517	1.24343	0.213709	NA
CXCR2	22.9652	1.31676	0.566692	2.32359	0.0201473	0.109131
CXCR3	22.1818	-1.35062	0.503699	-2.68141	0.00733123	0.0646143
CXCR4	223.577	-0.160353	0.457333	-0.350626	0.725869	0.828117
CXCR6	9.94374	-0.210736	0.511769	-0.411779	0.680502	0.798783
CYBB	218.143	-0.615886	0.308565	-1.99597	0.0459372	0.179604
DEFB1	177.438	1.04339	0.478558	2.18028	0.0292366	0.143734
DEFB103A	9.73134	-0.117578	0.658751	-0.178486	0.858341	0.90535
DEFB103B	36.3016	3.72348	1.27276	2.92552	NA	NA
DEFB4A	87.0254	4.08657	1.29532	3.15487	NA	NA
DPP4	505.102	1.4139	0.372511	3.79558	0.000147298	0.00638293
DUSP4	23.5742	0.73596	0.478563	1.53785	0.124084	0.304358
EBI3	8.21373	-0.0596441	0.62843	-0.0949096	0.924387	0.944364
EDNRB	452.135	0.557582	0.438344	1.27202	0.203366	0.391667
EEF1G	4865.18	0.93476	0.344812	2.71093	0.00670949	0.0634351
EGR1	85.841	0.450952	0.494713	0.911544	0.362009	0.560252
EGR2	16.7284	0.0960728	0.676445	0.142026	0.887059	0.925595
ENTPD1	51.1722	-0.194203	0.300275	-0.646751	0.517793	0.686868
EOMES	6.93777	-0.548734	0.56712	-0.96758	0.333254	NA
ETS1	488.204	0.150446	0.243634	0.617511	0.536898	0.698645
FADD	45.9009	0.120829	0.386998	0.31222	0.754873	0.846285
FAS	30.4242	0.0421474	0.354338	0.118947	0.905317	0.930366
FCAR	5.04759	-0.528582	0.65047	-0.812614	0.416439	NA
FCER1A	90.2191	-0.692205	0.489267	-1.41478	0.157133	0.337469
FCER1G	163.449	-0.563654	0.331499	-1.70032	0.0890707	0.245715
FCGR1A/B	27.4638	-0.307846	0.582754	-0.52826	0.597319	0.739537
FCGR2A	93.1987	0.188846	0.281997	0.669671	0.503067	0.674214
FCGR2A/C	287.146	-0.04633	0.346245	-0.133807	0.893555	0.925595
FCGR2B	69.9763	-0.486302	0.383702	-1.26739	0.205014	0.393385
FCGR3A/B	70.7604	0.405857	0.39844	1.01861	0.308386	0.501127
FCGRT	1972.87	0.479634	0.404561	1.18557	0.235793	0.422621
FKBP5	1473.9	2.86717	0.702291	4.08259	4.45359e-05	0.00366444
FN1	987.843	-0.220101	0.373565	-0.589191	0.555733	0.705225
FOXP3	11.3483	-0.406624	0.451821	-0.899967	0.368138	0.565074
FYN	234.216	-0.0920438	0.251667	-0.365736	0.714562	0.823897
G6PD	212.006	0.237515	0.336508	0.705821	0.4803	0.655527
GAPDH	10906.5	1.22525	0.248398	4.93262	8.11321e-07	0.000210944
GATA3	24.9731	0.761058	0.414503	1.83607	0.0663468	0.215938
GBP1	87.7804	0.188282	0.293528	0.641443	0.521235	0.689674
GBP5	24.2164	-0.151039	0.534948	-0.282343	0.777681	0.860413
GFI1	22.525	-0.872127	0.489681	-1.78101	0.0749105	0.226246
GNLY	21.873	0.311915	0.429159	0.726805	0.467346	0.646329
GP1BB	35.6851	0.496385	0.458086	1.08361	0.27854	0.46874
GPI	1395.73	0.829266	0.314911	2.63334	0.00845507	0.0686974
GPR183	38.7001	-0.456925	0.665176	-0.686924	0.492131	0.665044
GUSB	254.38	0.552574	0.402858	1.37163	0.170178	0.353969
GZMA	58.6837	-0.588469	0.453055	-1.29889	0.193981	0.379212
GZMB	26.1721	-1.32692	0.514847	-2.57731	0.00995712	0.0761427
GZMK	52.0914	-1.21845	0.523448	-2.32774	0.0199259	0.109068
HAMP	4.10412	-0.459964	0.714351	-0.643891	0.519646	NA
HAVCR2	145.912	0.116289	0.408024	0.285006	0.77564	0.859984
HFE	29.8761	0.409272	0.377397	1.08446	0.278162	0.46874
HLA-A	2423.53	-0.132073	0.323711	-0.407997	0.683276	0.799699
HLA-B	2293.57	-0.130754	0.262117	-0.498838	0.617893	0.757794
HLA-C	1635.86	0.247318	0.278116	0.889263	0.373862	0.568016
HLA-DMA	389.728	-0.351657	0.2487	-1.41398	0.157369	0.337469
HLA-DMB	167.934	-0.229925	0.258995	-0.887756	0.374672	0.568016
HLA-DOB	39.2069	-0.865062	0.373251	-2.31764	0.0204687	0.109729
HLA-DPA1	1583.85	-0.598652	0.291379	-2.05455	0.0399223	0.170045
HLA-DPB1	1235.6	-0.60225	0.310108	-1.94207	0.052129	0.195015
HLA-DQA1	377.25	-0.859702	1.44696	-0.594144	0.552416	0.705225
HLA-DQB1	172.016	-1.25891	1.34079	-0.938935	0.347764	0.546336
HLA-DRA	2353.71	-0.309516	0.259734	-1.19167	0.233391	0.419943
HLA-DRB1	146.035	-1.41577	0.710784	-1.99185	NA	NA
HLA-DRB3	1948.96	-0.727812	0.339473	-2.14395	0.032037	0.148036
HPRT1	447.59	0.600571	0.250263	2.39976	0.0164059	0.0987654
HRAS	129.34	0.457915	0.345307	1.32611	0.184803	0.370692
ICAM1	212.778	-0.0131963	0.419375	-0.0314665	0.974897	0.980555
ICAM2	76.1032	0.469854	0.276538	1.69906	0.0893079	0.245715
ICAM3	192.737	0.225941	0.327304	0.690308	0.49	0.665044
ICAM4	10.6663	-0.655278	0.489418	-1.33889	0.180606	0.369757
ICAM5	4.61576	0.0668589	0.725338	0.0921762	0.926558	NA
ICOS	10.6048	-0.534318	0.465326	-1.14827	0.250859	0.43774
ICOSLG	242.701	0.443315	0.296966	1.49281	0.135486	0.317354
IDO1	16.2573	-0.492247	0.47385	-1.03883	0.298886	0.491838
IFI16	334.854	-0.2006	0.341042	-0.588198	0.5564	0.705225
IFI35	104.23	0.106406	0.298674	0.356262	0.721644	0.828117
IFIH1	84.1416	0.278354	0.238771	1.16578	0.243704	0.429579
IFIT2	94.787	0.125166	0.261532	0.478588	0.632232	0.766342
IFITM1	867.935	0.083761	0.358952	0.233349	0.815491	0.872542
IFNA1/13	10.4211	0.164738	0.590641	0.278914	0.780311	0.86149
IFNA2	7.40497	0.00838483	0.617301	0.013583	0.989163	0.991069
IFNAR1	60.6856	0.536154	0.388327	1.38068	0.167378	0.351328
IFNAR2	308.101	-0.205355	0.20989	-0.978392	0.32788	0.526228
IFNB1	5.90201	-1.10371	0.639229	-1.72662	0.0842352	NA
IFNG	2.66421	0.274974	0.736754	0.373224	0.708982	NA
IFNGR1	675.356	0.481794	0.259091	1.85956	0.062948	0.209146
IGF2R	371.584	0.755521	0.358015	2.11031	0.0348321	0.157861
IKBKAP	159.461	0.356754	0.308695	1.15569	0.247809	0.435341
IKBKB	273.33	0.0984397	0.225761	0.436034	0.662812	0.788701
IKBKE	95.4055	-0.37394	0.31088	-1.20285	0.229036	0.419482
IKBKG	177.964	0.122803	0.274717	0.447016	0.654863	0.783713
IKZF1	17.0206	-0.816583	0.424593	-1.92322	0.054453	0.196917
IKZF2	34.3084	0.461606	0.325987	1.41603	0.156768	0.337469
IKZF3	29.6835	-1.40085	0.548667	-2.55319	0.010674	0.0781377
IL10	6.00305	-1.88609	0.743817	-2.5357	0.0112224	NA
IL10RA	166.143	-0.770087	0.297415	-2.58927	0.00961796	0.0746469
IL11RA	63.5688	0.673835	0.352387	1.91221	0.0558498	0.197564
IL12A	5.16439	-1.28822	0.711579	-1.81037	0.0702383	NA
IL12B	6.57583	-0.68703	0.662918	-1.03637	0.300028	NA
IL12RB1	19.6847	-0.867536	0.494107	-1.75577	0.0791283	0.231161
IL13	3.60904	0.334017	0.631878	0.52861	0.597076	NA
IL13RA1	573.617	0.43725	0.227783	1.91959	0.0549094	0.196917
IL15	46.3755	0.267624	0.340226	0.786604	0.431514	0.616448
IL16	110.452	-0.77464	0.386713	-2.00314	0.0451624	0.17927
IL17A	5.01146	-0.331697	0.623649	-0.531865	0.594819	NA
IL17B	6.80123	-0.596021	0.636951	-0.93574	0.349407	NA
IL17F	7.40875	-0.283893	0.521957	-0.543901	0.58651	0.727888
IL18	150.849	0.218524	0.282062	0.774735	0.438496	0.623
IL18R1	71.7269	0.100839	0.297946	0.338448	0.735025	0.834527
IL18RAP	18.2557	-0.130057	0.493986	-0.263281	0.792334	0.865019
IL19	3.31981	-0.752433	0.738601	-1.01873	0.308332	NA
IL1A	7.51917	0.407933	0.574597	0.709946	0.477737	0.653746
IL1B	34.5542	0.597274	0.654379	0.912733	0.361383	0.560252
IL1R1	228.544	-0.134487	0.267573	-0.502617	0.615233	0.756315
IL1R2	47.8728	1.57223	0.476075	3.30249	0.000958296	0.0226506
IL1RAP	66.3353	1.25042	0.512985	2.43754	0.0147876	0.0961195
IL1RL1	215.116	0.981511	0.429146	2.28713	0.0221884	0.116184
IL1RL2	28.156	0.320689	0.36849	0.870279	0.384148	0.579005
IL1RN	57.0497	3.12931	1.11331	2.81081	NA	NA
IL2	6.09231	-0.714227	0.675836	-1.05681	0.2906	NA
IL20	22.4284	2.24437	1.20354	1.8648	NA	NA
IL21	6.21662	0.0937213	0.550648	0.170202	0.864852	NA
IL21R	15.8859	-0.636551	0.447352	-1.42293	0.154756	0.337469
IL22	6.22602	-1.14621	0.661902	-1.73169	0.0833294	NA
IL22RA2	4.79859	0.304565	0.604973	0.503436	0.614658	NA
IL23A	9.39497	-0.722334	0.58081	-1.24367	0.213622	0.402477
IL23R	12.0096	-0.885423	0.577799	-1.53241	0.125422	0.305298
IL26	6.94136	-0.147716	0.613612	-0.240731	0.809763	NA
IL27	5.06203	0.0309134	0.597373	0.0517489	0.958729	NA
IL28A	9.10919	-0.546286	0.636958	-0.857649	0.391087	0.584382
IL28A/B	7.19823	-0.800244	0.551994	-1.44973	0.147133	NA
IL29	3.08181	-0.726916	0.751057	-0.967857	0.333116	NA
IL2RA	29.2185	-0.630382	0.364728	-1.72836	0.0839229	0.237268
IL2RB	48.6836	-1.22401	0.455436	-2.68756	0.00719761	0.0645303
IL2RG	78.3285	-0.836992	0.468896	-1.78503	0.0742572	0.226246
IL3	5.26423	-0.0221783	0.685795	-0.0323396	0.974201	NA
IL32	6923.23	-1.21066	0.591856	-2.04553	0.040803	0.170045
IL4	2.77228	0.328818	0.742801	0.442673	0.658002	NA
IL4R	253.435	0.351382	0.280104	1.25447	0.209672	0.397919
IL5	5.63504	-0.772727	0.718158	-1.07599	0.281934	NA
IL6	9.70429	-0.188148	0.577441	-0.32583	0.744553	0.843502
IL6R	106.638	0.711702	0.374224	1.90181	0.0571959	0.200959
IL6ST	2752.92	0.331695	0.273358	1.21341	0.224973	0.41632
IL7	10.7166	0.135317	0.42605	0.317608	0.750783	0.846285
IL7R	162.747	-1.55822	0.693535	-2.24678	0.0246542	0.125688
IL8	117.582	2.92253	1.19264	2.45048	NA	NA
IL9	2.38559	-1.06405	0.839742	-1.26711	0.205116	NA
ILF3	1141.47	0.429645	0.214194	2.00587	0.04487	0.17927
IRAK1	237.606	0.413566	0.279108	1.48174	0.138408	0.318462
IRAK2	46.5952	0.227905	0.344462	0.661625	0.508212	0.677615
IRAK3	32.2875	0.024611	0.441343	0.0557639	0.95553	0.968568
IRAK4	114.384	0.226933	0.318996	0.711398	0.476838	0.653746
IRF1	174.025	-0.263638	0.254931	-1.03416	0.301063	0.492759
IRF3	62.4135	0.397673	0.33197	1.19792	0.230949	0.419747
IRF4	49.9232	-1.01904	0.529025	-1.92626	0.054072	0.196917
IRF5	76.0123	-0.0167069	0.334952	-0.0498785	0.960219	0.971428
IRF7	101.273	-0.306052	0.276345	-1.1075	0.268078	0.458657
IRF8	106.154	-1.19617	0.385026	-3.10671	0.0018918	0.0311262
IRGM	5.68414	-0.72692	0.566473	-1.28324	0.199408	NA
ITGA2B	16.4366	-0.331844	0.450981	-0.735827	0.461836	0.646315
ITGA4	42.1582	-0.756545	0.423171	-1.7878	0.0738085	0.226246
ITGA5	164.831	0.478401	0.322224	1.48469	0.137627	0.318462
ITGA6	559.286	0.919738	0.318913	2.88398	0.00392688	0.0498044
ITGAE	67.9383	0.989353	0.414187	2.38866	0.0169099	0.0996494
ITGAL	77.9784	-0.990185	0.400996	-2.46931	0.0135373	0.0902487
ITGAM	62.7379	-0.231782	0.365344	-0.634421	0.525806	0.692978
ITGAX	188.133	-0.0985708	0.500566	-0.196919	0.843891	0.899228
ITGB1	1565.98	0.508668	0.320291	1.58815	0.112253	0.287179
ITGB2	273.328	-0.54321	0.338797	-1.60335	0.108858	0.28286
ITLN1	21.0336	1.57318	0.723062	2.17572	0.029576	0.143734
ITLN2	3.74073	0.443204	0.733052	0.604601	0.545444	NA
JAK1	646.365	0.278492	0.25242	1.10329	0.269902	0.458657
JAK2	343.769	0.383294	0.312265	1.22746	0.219648	0.407956
JAK3	69.7343	-0.949361	0.357611	-2.65473	0.00793722	0.0676086
KCNJ2	27.2699	0.0668465	0.382453	0.174784	0.86125	0.906579
KIR_Activating_Subgroup_1	4.52161	-0.416785	0.697173	-0.597822	0.549959	NA
KIR_Activating_Subgroup_2	5.34066	-0.735134	0.688212	-1.06818	0.28544	NA
KIR_Inhibiting_Subgroup_1	5.43103	-0.790212	0.619099	-1.27639	0.201817	NA
KIR_Inhibiting_Subgroup_2	2.6288	-0.991029	0.811631	-1.22103	0.222073	NA
KIR3DL1	3.81651	-0.274117	0.745901	-0.367498	0.713247	NA
KIR3DL2	6.32296	-0.795786	0.616903	-1.28997	0.197061	NA
KIR3DL3	2.65069	0.326911	0.756325	0.432237	0.665569	NA
KIT	80.151	0.201427	0.415662	0.484593	0.627965	0.762948
KLRAP1	13.2777	0.110652	0.453646	0.243917	0.807295	0.869351
KLRB1	65.2537	-1.35997	0.487357	-2.7905	0.00526267	0.0526267
KLRC1	9.57113	-0.242788	0.575676	-0.421744	0.673212	0.793586
KLRC2	16.7473	-0.17651	0.397361	-0.444206	0.656894	0.783713
KLRC3	7.30219	-0.791128	0.593784	-1.33235	0.182745	0.369757
KLRC4	22.6699	-0.612182	0.433974	-1.41064	0.158351	0.337469
KLRD1	7.39435	-0.341887	0.617717	-0.553468	0.579943	0.724614
KLRF1	18.394	0.0108752	0.432994	0.0251163	0.979962	0.983746
KLRF2	3.84301	-0.351425	0.705142	-0.498375	0.61822	NA
KLRG1	18.1909	-0.882374	0.511925	-1.72364	0.0847727	0.237268
KLRG2	27.2657	1.78011	0.624903	2.84862	0.00439093	0.0517028
KLRK1	37.0085	-0.770308	0.434136	-1.77435	0.0760053	0.226246
LAG3	13.9074	-0.367996	0.40911	-0.899503	0.368385	0.565074
LAIR1	123.012	-0.563518	0.317934	-1.77244	0.0763215	0.226246
LAMP3	20.6245	0.439376	0.709263	0.619483	0.535598	0.698645
LCK	30.8749	-1.49748	0.528696	-2.83241	0.00461986	0.0517028
LCP2	371.456	-0.401493	0.404058	-0.993652	0.320392	0.517404
LEF1	68.4051	-0.503495	0.377781	-1.33277	0.182608	0.369757
LGALS3	807.091	0.967428	0.296105	3.26718	0.00108626	0.0235355
LIF	128.39	-1.02838	0.366501	-2.80594	0.00501704	0.0526267
LILRA1	14.7252	-0.798347	0.538626	-1.48219	0.138289	0.318462
LILRA2	15.437	-0.742191	0.45356	-1.63637	0.101763	0.267967
LILRA3	5.67606	0.559533	0.56047	0.998328	0.31812	NA
LILRA4	12.9632	-2.38084	0.625237	-3.80789	0.000140157	0.00638293
LILRA5	17.6545	-0.556392	0.523909	-1.062	0.288235	0.480392
LILRA6	8.37028	-0.675174	0.608283	-1.10997	0.267013	0.458657
LILRB1	37.4758	-1.10702	0.459782	-2.40771	0.016053	0.0987654
LILRB2	39.8712	-0.642913	0.427005	-1.50563	0.132161	0.310968
LILRB3	35.1035	-0.0600174	0.550919	-0.10894	0.91325	0.936666
LILRB4	66.9783	-0.695146	0.3482	-1.9964	0.0458907	0.179604
LILRB5	33.0922	-0.366195	0.350249	-1.04553	0.29578	0.488271
LITAF	822.907	0.30786	0.250821	1.22741	0.219669	0.407956
LTA	11.2989	-0.720165	0.474112	-1.51898	0.128768	0.307569
LTB4R	108.062	1.54239	0.613844	2.51268	NA	NA
LTB4R2	112.308	1.40139	0.629703	2.22548	NA	NA
LTBR	583.907	0.527422	0.296232	1.78044	0.0750046	0.226246
LTF	849.537	-1.83864	0.68194	-2.69619	0.00701386	0.0639861
LY96	30.7642	-0.0708134	0.365455	-0.193767	0.846358	0.900013
MAF	134.589	0.94687	0.337431	2.80611	0.00501435	0.0526267
MALT1	212.469	0.49182	0.269226	1.82679	0.0677307	0.217407
MAP4K1	70.5031	-1.23361	0.385295	-3.20173	0.00136605	0.026309
MAP4K2	147.158	0.407894	0.348085	1.17182	0.241268	0.42819
MAP4K4	439.029	0.17884	0.22112	0.808794	0.418634	0.60665
MAPK1	847.304	0.652943	0.218223	2.99209	0.00277075	0.0391056
MAPK11	32.794	0.578095	0.304585	1.89798	0.0576988	0.201295
MAPK14	480.777	0.515507	0.253236	2.03568	0.0417829	0.17108
MAPKAPK2	152.038	0.284244	0.296872	0.957461	0.338335	0.536489
MARCO	23.4985	-0.931583	0.498732	-1.8679	0.0617756	0.207247
MASP1	95.3134	0.0259482	0.332629	0.0780094	0.937821	0.954338
MASP2	5.30148	-0.642706	0.682884	-0.941164	0.346621	NA
MBL2	3.87118	-1.58542	0.854029	-1.8564	0.0633961	NA
MBP	515.084	0.173485	0.55629	0.311861	0.755146	0.846285
MCL1	1117.51	0.682186	0.288415	2.36529	0.0180159	0.101874
MIF	1523.88	0.915607	0.346284	2.64409	0.00819104	0.0676086
MME	1240.49	1.16977	0.597283	1.95848	0.0501736	0.19044
MR1	26.7295	-0.282898	0.447995	-0.631476	0.527729	0.692978
MRC1	290.561	0.566339	0.360907	1.56921	0.116599	0.293737
MS4A1	24.2727	-3.00531	0.736782	-4.07896	4.52373e-05	0.00366444
MSR1	135.849	-0.144354	0.342749	-0.421166	0.673634	0.793586
MUC1	1024.4	0.511141	0.352972	1.44811	0.147587	0.330723
MX1	453.247	0.0980185	0.34193	0.286662	0.774371	0.859984
MYD88	258.43	0.456039	0.296316	1.53903	0.123797	0.304358
NCAM1	55.3668	0.684145	0.516542	1.32447	0.185346	0.370692
NCF4	54.9384	-0.297294	0.380608	-0.781103	0.434742	0.619358
NCR1	5.06197	-0.246687	0.565785	-0.436008	0.662831	NA
NFATC1	63.7233	0.373202	0.284006	1.31406	0.188825	0.376203
NFATC2	164.686	-0.242056	0.306053	-0.790894	0.429006	0.614554
NFATC3	281.085	0.872685	0.308407	2.82965	0.00465989	0.0517028
NFIL3	59.2595	0.572611	0.347969	1.64558	0.0998503	0.266267
NFKB1	74.015	0.36569	0.382807	0.955287	0.339433	0.536489
NFKB2	261.194	-0.167852	0.268779	-0.6245	0.5323	0.697219
NFKBIA	1530.6	0.686746	0.267735	2.56502	0.0103169	0.0777502
NFKBIZ	276.354	-0.565945	0.362556	-1.56099	0.118527	0.296316
NLRP3	28.3059	-0.491726	0.411828	-1.19401	0.232475	0.419747
NOD1	59.2698	0.0355851	0.257313	0.138295	0.890008	0.925595
NOD2	23.1692	0.712732	0.659094	1.08138	NA	NA
NOS2	23.4131	0.295394	0.435168	0.678804	0.497262	0.669887
NOTCH1	345.376	0.223724	0.261769	0.854659	0.39274	0.584673
NOTCH2	518.388	0.489124	0.275723	1.77397	0.0760685	0.226246
NT5E	401.839	0.538012	0.354401	1.51809	0.128992	0.307569
OAZ1	2480.8	0.682988	0.243792	2.80152	0.0050862	0.0526267
PAX5	8.75082	-1.38831	0.568007	-2.44417	0.0145184	0.0955641
PDCD1	14.9072	-0.967331	0.560874	-1.72468	0.0845843	0.237268
PDCD1LG2	14.1147	0.293714	0.401861	0.730884	0.46485	0.646315
PDCD2	135.482	0.444182	0.291903	1.52168	0.12809	0.307569
PDGFB	47.3458	-0.267316	0.374152	-0.714458	0.474944	0.653362
PDGFRB	720.346	0.208417	0.308263	0.676103	0.498975	0.670458
PECAM1	844.121	0.4363	0.241466	1.80688	0.0707805	0.223066
PIGR	2567.83	-0.0409607	0.429244	-0.095425	0.923977	0.944364
PLA2G2A	88.0755	4.02928	0.756075	5.32921	9.86393e-08	5.12924e-05
PLA2G2E	6.87674	-0.124904	0.586863	-0.212834	0.831457	NA
PLAU	331.596	1.07556	0.457822	2.34929	0.018809	0.104723
PLAUR	22.1134	0.316232	0.453085	0.697954	0.485206	0.66049
PML	474.574	-0.140617	0.215119	-0.653671	0.513324	0.682681
POLR1B	90.7287	0.548528	0.36184	1.51594	0.129534	0.307569
POLR2A	995.105	0.713385	0.329171	2.16722	0.0302184	0.145107
POU2F2	44.2088	-0.759022	0.459443	-1.65205	0.098525	0.264088
PPARG	65.8192	0.747044	0.402646	1.85534	0.0635481	0.209146
PPBP	20.1271	0.251701	0.595657	0.42256	0.672617	0.793586
PPIA	239.025	0.430866	0.245341	1.7562	0.079055	0.231161
PRDM1	38.2749	0.199517	0.432801	0.46099	0.644806	0.775737
PRF1	34.1579	-0.335672	0.342481	-0.98012	0.327027	0.526228
PRKCD	246.588	1.06621	0.387432	2.75199	0.00592341	0.0581164
PSMB10	190.782	-0.331594	0.277349	-1.19558	0.231859	0.419747
PSMB5	382.588	1.1215	0.346464	3.237	0.00120795	0.0243911
PSMB7	914.231	1.20897	0.338664	3.56982	0.00035723	0.012384
PSMB8	529.524	-0.139614	0.230053	-0.606877	0.543933	0.704577
PSMB9	215.907	-0.123758	0.294724	-0.419914	0.674549	0.793586
PSMC2	514.155	0.738996	0.249278	2.96455	0.00303124	0.0404165
PSMD7	578.548	0.878051	0.233612	3.75859	0.000170875	0.00683498
PTAFR	65.6789	-0.420379	0.432358	-0.972292	0.330905	0.527824
PTGER4	96.2219	-0.160611	0.286154	-0.561276	0.574609	0.721731
PTGS2	37.9272	1.06025	0.437746	2.42207	0.0154326	0.0978651
PTK2	886.49	0.632094	0.322057	1.96267	0.049684	0.189968
PTPN2	121.236	0.201138	0.244365	0.823104	0.410449	0.601221
PTPN22	27.8428	-0.414402	0.463	-0.895036	0.370768	0.56663
PTPN6	173.95	-0.0488229	0.263207	-0.185492	0.852843	0.901379
PTPRC_all	247.178	-0.562311	0.430733	-1.30547	0.191732	0.377653
PYCARD	27.2229	-0.397021	0.386603	-1.02695	0.304445	0.496274
RAF1	251.323	1.03922	0.308981	3.3634	0.000769899	0.0190642
RAG1	24.6645	0.270516	0.456212	0.59296	0.553208	0.705225
RAG2	5.3579	-1.0951	0.696916	-1.57136	0.1161	NA
RARRES3	590.021	-0.487252	0.386291	-1.26136	0.207179	0.394627
RELA	111.693	0.479984	0.274377	1.74936	0.0802292	0.233068
RELB	54.8463	-0.599464	0.420975	-1.42399	0.15445	0.337469
RORC	133.289	1.56527	0.483963	3.23427	0.00121956	0.0243911
RPL19	13201.1	0.344276	0.228121	1.50918	0.131253	0.310234
RUNX1	76.2054	-0.508224	0.47687	-1.06575	0.286536	0.479096
S100A8	821.981	5.43851	1.39535	3.89761	NA	NA
S100A9	1138.18	4.25128	1.35474	3.13808	NA	NA
S1PR1	42.004	0.783328	0.325257	2.40834	0.0160254	0.0987654
sCTLA4	4.99757	-1.31436	0.684209	-1.92099	0.0547335	NA
SDHA	799.406	0.977708	0.349828	2.79483	0.00519274	0.0526267
SELE	24.2376	0.494837	0.674384	0.733761	0.463094	0.646315
SELL	65.297	-1.48609	0.494491	-3.00529	0.00265328	0.0391056
SELPLG	16.1145	0.0485684	0.403184	0.120462	0.904117	0.930366
SERPING1	3065.43	-0.183697	0.318809	-0.576199	0.564481	0.710726
SH2D1A	11.5587	-0.579841	0.550449	-1.0534	0.292159	0.48383
SIGIRR	243.022	0.786431	0.456187	1.72392	0.0847218	0.237268
SKI	535.815	0.361359	0.262969	1.37415	0.169394	0.353755
SLAMF1	18.9441	-1.22157	0.490181	-2.49207	0.0127	0.0876236
SLAMF6	7.25508	-0.986774	0.622045	-1.58634	0.112662	0.287179
SLAMF7	13.4003	-0.945159	0.590288	-1.60118	0.109336	0.28286
SLC2A1	60.9611	1.70595	0.603078	2.82874	0.00467313	0.0517028
SMAD3	493.241	0.257861	0.282491	0.912813	0.361341	0.560252
SMAD5	278.988	0.536608	0.298754	1.79615	0.0724707	0.226246
SOCS1	57.0768	0.259192	0.32199	0.804969	0.420838	0.607545
SOCS3	162.587	-0.196069	0.555899	-0.352707	0.724308	0.828117
SPP1	22519.2	-0.465175	0.385516	-1.20663	0.227574	0.419482
SRC	383.303	0.397288	0.281221	1.41273	0.157736	0.337469
STAT1	450.661	-0.122367	0.328459	-0.372549	0.709484	0.823508
STAT2	830.416	0.129726	0.221107	0.586709	0.557399	0.705225
STAT3	1627.08	0.158112	0.23031	0.686515	0.492388	0.665044
STAT4	34.2969	-0.886155	0.410068	-2.161	0.0306957	0.145107
STAT5A	116.997	0.530349	0.341512	1.55294	0.120436	0.29965
STAT5B	310.676	0.606463	0.307661	1.97121	0.0487002	0.187586
STAT6	1519.65	0.161073	0.266768	0.603796	0.545979	0.704577
SYK	118.384	0.524358	0.303841	1.72576	0.0843899	0.237268
TAGAP	34.1881	-0.503594	0.532761	-0.945254	0.344529	0.542895
TAL1	30.8442	0.549068	0.424807	1.29251	0.19618	0.382073
TAP1	55.425	0.401157	0.349273	1.14855	0.250741	0.43774
TAP2	88.6039	0.263794	0.29523	0.89352	0.371579	0.56663
TAPBP	714.328	0.178687	0.244236	0.731617	0.464403	0.646315
TBK1	214.948	0.437523	0.228656	1.91346	0.0556898	0.197564
TBP	173.085	0.579501	0.289069	2.00471	0.0449937	0.17927
TBX21	17.7614	-0.477965	0.479997	-0.995768	0.319363	0.517348
TCF4	190.172	0.0796753	0.247645	0.321732	0.747656	0.845176
TCF7	64.6054	-1.56166	0.430014	-3.63164	0.000281623	0.0104603
TFRC	309.975	1.10338	0.327712	3.36691	0.000760145	0.0190642
TGFB1	235.081	-0.0314176	0.259767	-0.120946	0.903734	0.930366
TGFBI	449.4	-0.0483375	0.260049	-0.185878	0.85254	0.901379
TGFBR1	297.757	0.57566	0.393699	1.46218	0.143691	0.326286
TGFBR2	693.962	0.411142	0.315995	1.3011	0.193224	0.379157
THY1	1665.5	0.643109	0.386244	1.66503	0.0959061	0.259746
TICAM1	239.626	0.18718	0.251231	0.745048	0.456242	0.641206
TIGIT	17.2878	-0.87263	0.424263	-2.05682	0.0397039	0.170045
TIRAP	37.0728	0.399561	0.364546	1.09605	0.273055	0.462504
TLR1	82.7993	0.430716	0.346976	1.24134	0.21448	0.402633
TLR2	87.967	-0.0733558	0.280308	-0.261697	0.793555	0.865019
TLR3	116.73	0.378075	0.331623	1.14008	0.254254	0.442181
TLR4	198.379	0.00783782	0.238425	0.0328734	0.973776	0.980555
TLR5	51.2619	0.424658	0.345104	1.23052	0.218501	0.407956
TLR7	11.4449	-0.731766	0.573753	-1.2754	0.202167	0.390806
TLR8	24.8601	-0.933369	0.370314	-2.52048	0.0117195	0.0823533
TLR9	21.2321	-0.940683	0.39773	-2.36513	0.0180239	0.101874
TMEM173	288.654	-0.117081	0.239807	-0.488228	0.625388	0.761597
TNF	23.284	0.612324	0.554808	1.10367	0.269736	0.458657
TNFAIP3	99.4169	0.0891135	0.34083	0.261461	0.793737	0.865019
TNFAIP6	8.85277	-0.13564	0.581178	-0.233388	0.81546	0.872542
TNFRSF10C	29.7433	-0.146495	0.318886	-0.459396	0.64595	0.775737
TNFRSF11A	26.935	0.132903	0.380483	0.349302	0.726863	0.828117
TNFRSF13B	4.24516	-1.58966	0.800226	-1.98651	0.0469768	NA
TNFRSF13C	28.2018	-1.71462	0.575422	-2.97976	0.00288477	0.0394759
TNFRSF14	565.124	0.355118	0.295437	1.20201	0.22936	0.419482
TNFRSF17	12.7432	-1.43738	0.578913	-2.48289	0.0130321	0.0880088
TNFRSF1B	91.2742	-0.0457664	0.326848	-0.140024	0.888641	0.925595
TNFRSF4	8.28869	-0.464298	0.544163	-0.853233	0.39353	0.584673
TNFRSF8	16.9974	-0.725508	0.401191	-1.80839	0.0705462	0.223066
TNFRSF9	5.5821	-0.404625	0.61706	-0.655731	0.511997	NA
TNFSF10	1459.76	0.081719	0.315415	0.259084	0.79557	0.865019
TNFSF11	4.67869	-0.439605	0.658984	-0.667095	0.504711	NA
TNFSF12	323.175	0.283484	0.326517	0.868205	0.385282	0.579036
TNFSF13B	56.6656	-0.513825	0.319444	-1.6085	0.107726	0.281495
TNFSF15	129.838	0.458899	0.498268	0.920989	0.357056	0.557565
TNFSF4	21.8831	0.732066	0.410709	1.78244	0.0746768	0.226246
TNFSF8	14.3982	-0.618832	0.426618	-1.45055	0.146905	0.330695
TOLLIP	658.681	0.88774	0.339471	2.61507	0.00892103	0.0713683
TP53	307.695	0.161932	0.222636	0.727341	0.467017	0.646329
TRAF1	68.1706	-0.260763	0.308527	-0.845186	0.398007	0.58964
TRAF2	132.705	0.394179	0.258879	1.52264	0.127849	0.307569
TRAF3	130.949	-0.119773	0.244692	-0.489485	0.624498	0.761597
TRAF4	235.406	0.683307	0.331534	2.06105	0.0392986	0.170045
TRAF5	78.4586	0.118871	0.376334	0.315866	0.752104	0.846285
TRAF6	232.765	0.49448	0.279223	1.77091	0.0765755	0.226246
TUBB	718.025	0.387505	0.285493	1.35732	0.17468	0.361888
TYK2	183.662	0.475067	0.24611	1.93031	0.053569	0.196917
UBE2L3	245.414	0.256145	0.276404	0.926704	0.35408	0.554583
VCAM1	756.957	-0.406407	0.425388	-0.95538	0.339386	0.536489
VTN	18.5182	0.732686	0.551195	1.32927	0.183759	0.370368
XBP1	657.685	0.122749	0.290516	0.422522	0.672644	0.793586
XCL1	7.10932	-0.0896205	0.672984	-0.133169	0.89406	NA
XCR1	21.9609	-0.747858	0.477013	-1.56779	0.11693	0.293737
ZAP70	68.2694	-1.32967	0.432458	-3.07468	0.0021073	0.0332059
ZBTB16	845.897	1.50759	0.946382	1.59301	0.111159	0.286152
ZEB1	81.3116	0.587033	0.304328	1.92895	0.053737	0.196917

## Sheet: IRGN v IgAV
	baseMean	log2FoldChange	lfcSE	stat	pvalue	padj
ABCB1	901.494	-0.896607	0.334847	-2.67766	0.0074138	0.0403628
ABCF1	262.989	-0.944291	0.201717	-4.68127	2.85108e-06	0.000243292
ABL1	283.308	-0.613921	0.215514	-2.84864	0.00439071	0.030379
ADA	33.6331	-0.10248	0.256624	-0.39934	0.689643	0.793476
AHR	511.658	0.0960741	0.199537	0.481485	0.630172	0.750344
AICDA	4.48399	-0.780134	0.550597	-1.41689	0.156516	NA
AIRE	8.56877	0.109833	0.419279	0.261957	0.793354	0.877316
ALAS1	275.647	-0.522868	0.232866	-2.24536	0.0247449	0.0873749
APP	5671.94	-0.450299	0.296383	-1.51931	0.128684	0.248627
ARG1	4.21077	1.92986	0.605858	3.18533	0.0014459	NA
ARG2	216.819	-0.977776	0.409192	-2.38953	0.01687	0.0696568
ARHGDIB	607.049	0.304417	0.170677	1.78358	0.0744918	0.172348
ATG10	64.3023	-0.470352	0.34719	-1.35474	0.1755	0.306675
ATG12	15.187	-0.380545	0.331119	-1.14927	0.250445	0.400712
ATG16L1	161.199	-0.565112	0.201135	-2.80961	0.0049601	0.0313527
ATG5	188.357	-0.737441	0.247111	-2.98425	0.00284277	0.0223923
ATG7	243.916	-0.0994018	0.171055	-0.58111	0.561167	0.68901
ATM	10.2266	-0.177654	0.396479	-0.44808	0.654095	0.766354
B2M	9897.56	-0.453973	0.214083	-2.12054	0.0339601	0.103994
B3GAT1	7.13659	-0.346267	0.454593	-0.761707	0.446235	NA
BATF	18.1692	0.31309	0.427151	0.732973	0.463575	0.610548
BATF3	38.7657	0.0428745	0.251002	0.170813	0.864371	0.907166
BAX	400.492	-0.0835501	0.247533	-0.337531	0.735717	0.827883
BCAP31	1264.15	-0.470102	0.260969	-1.80137	0.0716442	0.169437
BCL10	456.65	-0.498902	0.18608	-2.68112	0.00733768	0.0403628
BCL2	230.931	-0.21349	0.27679	-0.771308	0.440525	0.590441
BCL2L11	98.8744	-0.68972	0.305269	-2.25938	0.0238596	0.0854814
BCL3	185.864	0.139273	0.278999	0.499189	0.617647	0.741567
BCL6	239.807	-0.624111	0.26039	-2.39683	0.0165376	0.0696568
BID	8.2213	-0.579324	0.415322	-1.39488	0.163053	0.291898
BLNK	126.472	-0.489664	0.245055	-1.99818	0.0456971	0.12647
BST1	91.9298	-0.660667	0.322789	-2.04675	0.0406831	0.118254
BST2	152.863	-0.307607	0.270843	-1.13574	0.256065	0.407699
BTK	20.6755	0.66312	0.356823	1.8584	0.0631121	0.159179
BTLA	21.6846	0.852668	0.330841	2.57728	0.00995815	0.0504809
C14orf166	867.359	-0.683998	0.16342	-4.18551	2.84526e-05	0.00126858
C1QA	256.953	0.915313	0.278435	3.28735	0.00101134	0.0134354
C1QB	482.476	1.35046	0.337779	3.99806	6.38648e-05	0.00195367
C1QBP	1063.2	-0.583042	0.256704	-2.27126	0.023131	0.0854814
C1R	1345.68	0.164051	0.1982	0.827703	0.407839	0.561326
C1S	632.869	0.240865	0.225725	1.06707	0.285939	0.440382
C2	154.396	0.323007	0.423323	0.763029	0.445446	0.593928
C3	330.171	1.05763	0.381723	2.77068	0.0055939	0.0340961
C4A/B	1892.35	-0.547335	0.32623	-1.67776	0.0933944	0.19795
C4BPA	3.36266	-0.499224	0.586368	-0.851384	0.394556	NA
C5	78.2095	-0.584186	0.363966	-1.60506	0.108481	0.218671
C6	63.2741	-0.80089	0.41099	-1.94869	0.0513327	0.138328
C7	4464.92	-0.563649	0.353138	-1.59611	0.110463	0.221793
C8A	4.68951	0.425691	0.485996	0.875916	0.381076	NA
C8B	3.34737	-0.23243	0.552017	-0.421055	0.673715	NA
C8G	17.2704	0.503612	0.51707	0.973972	0.33007	0.489746
C9	13.5284	-0.484982	0.399853	-1.2129	0.225168	0.373093
CAMP	3.99911	0.159065	0.510351	0.311678	0.755285	NA
CARD9	15.8016	0.847669	0.334784	2.53198	0.0113419	0.0556805
CASP1	38.4654	0.194134	0.302397	0.641982	0.520885	0.659731
CASP10	7.71213	0.0453246	0.424308	0.10682	0.914932	NA
CASP2	167.951	-0.237433	0.266516	-0.890875	0.372996	0.533447
CASP3	63.8732	-0.659463	0.25962	-2.54011	0.0110818	0.0550862
CASP8	184.327	0.0339384	0.243394	0.139438	0.889104	0.915938
CCBP2	34.1839	-0.531016	0.476989	-1.11327	0.265594	0.417129
CCL11	42.579	0.763603	0.543786	1.40423	0.160249	0.28958
CCL13	26.6713	2.44368	0.494149	4.94524	7.6051e-07	9.73453e-05
CCL15	157.98	-1.14729	0.473365	-2.42369	0.0153638	0.0662445
CCL16	18.5213	-0.254234	0.358258	-0.709641	0.477927	0.621058
CCL18	28.1119	2.26079	0.616267	3.66851	0.000243966	0.00499641
CCL19	497.455	0.648245	1.24089	0.522404	0.601389	0.729647
CCL2	307.131	0.155922	0.692608	0.225123	0.821884	0.891535
CCL20	26.4442	0.0901442	0.484336	0.186119	0.852351	0.905514
CCL22	12.0271	1.18591	0.545228	2.17507	0.0296249	0.0966112
CCL23	15.8595	0.409953	0.913101	0.448968	0.653455	0.766354
CCL24	49.1283	1.01656	1.12522	0.903426	0.3663	0.528791
CCL26	22.0404	-0.282238	0.394903	-0.714702	0.474794	0.620138
CCL3	35.2102	1.17262	0.490566	2.39033	0.0168331	0.0696568
CCL4	44.7255	1.0893	0.374518	2.90854	0.00363122	0.0261857
CCL5	50.3278	0.596921	0.355291	1.68009	0.0929401	0.19795
CCL7	2.53266	-0.156487	0.621028	-0.25198	0.801056	NA
CCL8	13.8612	-0.0669519	0.472846	-0.141593	0.887401	0.915938
CCND3	265.732	-0.201287	0.307632	-0.65431	0.512912	0.65489
CCR1	54.8607	-0.306468	0.431552	-0.710153	0.477609	0.621058
CCR10	7.81692	0.298352	0.40716	0.732764	0.463702	NA
CCR2	31.619	0.998549	0.487169	2.0497	0.040394	0.118254
CCR5	25.9934	0.697146	0.287386	2.42582	0.0152739	0.0662445
CCR6	14.9007	0.200458	0.329253	0.608828	0.542638	0.674347
CCR7	10.5426	0.379113	0.588506	0.644195	0.519449	0.659731
CCR8	3.83311	0.0310634	0.532561	0.0583284	0.953487	NA
CCRL1	57.5578	0.185845	0.509126	0.365028	0.715091	0.815426
CCRL2	38.7635	0.069201	0.416966	0.165963	0.868186	0.907166
CD14	455.731	0.906255	0.329944	2.74669	0.00601998	0.035428
CD160	6.61962	0.626773	0.461109	1.35927	0.17406	NA
CD163	384.028	0.557612	0.465168	1.19873	0.230632	0.379691
CD164	876.042	-1.277	0.3897	-3.27687	0.00104964	0.0134354
CD19	8.14958	0.870719	0.436783	1.99348	0.0462089	NA
CD1A	6.86346	0.371303	0.458896	0.809122	0.418445	NA
CD1D	24.4452	0.562242	0.388604	1.44682	0.147946	0.273461
CD2	18.5951	1.06974	0.374938	2.85312	0.00432919	0.0303636
CD209	36.3956	0.937444	0.491588	1.90697	0.0565244	0.146221
CD22	29.1239	-0.0767821	0.435064	-0.176485	0.859913	0.907166
CD24	4280.56	0.0133036	0.341681	0.0389356	0.968942	0.982373
CD244	12.4179	0.900659	0.416096	2.16455	0.0304223	0.0979637
CD247	24.1931	0.79181	0.322498	2.45524	0.0140791	0.0655317
CD27	18.2252	0.914133	0.338536	2.70026	0.00692858	0.0389828
CD274	27.3805	-0.681572	0.369834	-1.84291	0.0653418	0.160841
CD276	404.538	-0.0419493	0.213694	-0.196306	0.844371	0.905514
CD28	14.5923	0.175982	0.379074	0.464241	0.642475	0.759693
CD34	60.613	-0.624716	0.322881	-1.93482	0.0530128	0.13991
CD36	296.885	-0.909232	0.660604	-1.37637	0.168709	0.298889
CD3D	27.756	0.576238	0.296536	1.94323	0.0519882	0.139361
CD3E	23.5505	0.782017	0.352773	2.21677	0.0266388	0.0891738
CD3EAP	41.1902	-0.11023	0.241638	-0.45618	0.648261	0.764768
CD4	97.0341	0.427551	0.231343	1.84812	0.0645844	0.160651
CD40	86.1956	0.0424956	0.228977	0.185589	0.852767	0.905514
CD40LG	16.3042	1.09514	0.359157	3.04919	0.0022946	0.0202558
CD44	978.347	-0.122471	0.542149	-0.225899	0.82128	0.891535
CD45R0	176.413	0.746697	0.299326	2.4946	0.0126101	0.0600671
CD45RA	13.8106	0.791337	0.354456	2.23254	0.0255795	0.0880864
CD45RB	32.8599	0.739848	0.348364	2.12378	0.0336884	0.103994
CD46	1218.77	-0.818253	0.341747	-2.39432	0.016651	0.0696568
CD48	52.3342	0.970505	0.306438	3.16705	0.00153992	0.01714
CD5	26.1371	0.874658	0.296914	2.94583	0.0032209	0.0243067
CD53	201.393	0.618072	0.337997	1.82863	0.0674547	0.163682
CD55	47.4369	-0.537958	0.27255	-1.9738	0.0484048	0.131826
CD58	198.038	-0.670708	0.247771	-2.70697	0.00679008	0.0389087
CD59	3190.34	-0.246185	0.300053	-0.820471	0.411947	0.563949
CD6	19.1636	0.916128	0.297743	3.0769	0.00209162	0.0191234
CD7	10.5691	0.924408	0.413468	2.23574	0.0253686	0.0880864
CD70	5.87918	-0.0250071	0.524047	-0.0477191	0.96194	NA
CD74	8621.51	0.18274	0.210864	0.866627	0.386147	0.546152
CD79A	17.0967	1.05071	0.447101	2.35005	0.0187709	0.0750837
CD79B	21.7793	0.790678	0.407965	1.9381	0.0526106	0.139568
CD80	17.8806	-0.338664	0.572362	-0.591696	0.554054	0.685207
CD81	3910.39	-0.216143	0.293637	-0.736089	0.461676	0.610548
CD82	75.318	-0.515815	0.292723	-1.76213	0.0780476	0.177061
CD83	153.561	-0.617077	0.364632	-1.69233	0.0905838	0.19448
CD86	19.6896	0.655296	0.362958	1.80543	0.071007	0.169437
CD8A	19.2385	0.87969	0.400047	2.19897	0.0278802	0.0926927
CD8B	16.8893	0.303819	0.375099	0.809969	0.417958	0.566123
CD9	713.16	-0.882168	0.409203	-2.15582	0.0310979	0.0988951
CD96	39.3117	0.763186	0.331236	2.30405	0.0212196	0.0810778
CD97	271.949	0.116739	0.23513	0.496489	0.61955	0.741567
CD99	1764.01	-0.359382	0.221284	-1.62408	0.104359	0.214671
CDH5	202.687	-0.424871	0.24211	-1.75486	0.0792829	0.178039
CDKN1A	192.921	0.174983	0.300881	0.581567	0.560858	0.68901
CEACAM1	115.714	-0.264548	0.400716	-0.66019	0.509132	0.651689
CEACAM6	10.2556	-0.717392	0.515745	-1.39098	0.164231	0.292984
CEACAM8	5.83903	0.493634	0.468365	1.05395	0.291905	NA
CEBPB	397.469	0.0951518	0.334499	0.284461	0.776057	0.861912
CFB	375.605	0.100658	0.391157	0.257335	0.79692	0.877533
CFD	73.7953	-0.50081	0.481361	-1.0404	0.298152	0.452979
CFH	521.209	-0.480716	0.293581	-1.63742	0.101542	0.21134
CFI	1915.41	-0.486213	0.292355	-1.66309	0.0962941	0.20206
CFP	19.1446	0.701007	0.310666	2.25646	0.0240416	0.0854814
CHUK	253.453	-0.739925	0.238177	-3.10662	0.00189242	0.0182814
CIITA	72.1238	0.51903	0.361121	1.43728	0.15064	0.277437
CISH	140.355	-0.936772	0.451206	-2.07615	0.0378801	0.113419
CLEC4A	62.3454	-0.25137	0.396755	-0.633564	0.526365	0.663791
CLEC4E	53.8602	0.392291	0.481247	0.815156	0.414983	0.565084
CLEC5A	24.0445	0.765138	1.00734	0.759565	0.447515	0.595136
CLEC6A	4.27723	0.0198925	0.532529	0.0373548	0.970202	NA
CLEC7A	35.0677	-0.0500512	0.401192	-0.124756	0.900716	0.922334
CLU	7.673	-0.120836	0.412188	-0.293156	0.769403	NA
CMKLR1	129.187	0.359021	0.243606	1.47378	0.140541	0.26421
CR1	74.5535	-0.00198014	0.248146	-0.00797974	0.993633	0.995578
CR2	27.1531	-1.99911	0.987313	-2.0248	0.0428883	0.121993
CRADD	136.606	-0.737016	0.345362	-2.13404	0.0328397	0.103153
CSF1	55.5397	-0.427116	0.231364	-1.84608	0.0648805	0.160651
CSF1R	28.4025	0.999478	0.260273	3.84011	0.000122977	0.00314821
CSF2	3.45519	-0.963588	0.663449	-1.45239	0.146393	NA
CSF2RB	90.8263	0.44937	0.56325	0.797817	0.424977	0.573016
CSF3R	60.8856	0.304296	0.516718	0.588902	0.555927	0.685866
CTLA4_all	9.74904	0.778907	0.392395	1.98501	0.0471436	0.129078
CTLA4-TM	5.42735	-0.434775	0.527235	-0.824633	0.40958	NA
CTNNB1	1679.43	-0.747607	0.235748	-3.17121	0.00151804	0.01714
CTSC	1766.99	-0.305871	0.287443	-1.06411	0.28728	0.440382
CTSG	16.7457	0.517927	0.944264	0.548498	0.58335	0.713892
CTSS	518.635	0.951565	0.277809	3.42525	0.000614224	0.00952978
CUL9	180.724	-0.504011	0.227376	-2.21664	0.0266476	0.0891738
CX3CL1	216.053	-0.517319	0.321331	-1.60992	0.107414	0.217376
CX3CR1	26.6921	0.131013	0.335228	0.390819	0.695931	0.798917
CXCL1	73.1492	1.7501	0.568328	3.07939	0.00207425	0.0191234
CXCL10	29.1338	0.591931	0.479819	1.23366	0.217331	0.366031
CXCL11	12.9193	0.42407	0.405906	1.04475	0.296138	0.451258
CXCL12	1812.58	-1.43845	0.366319	-3.92678	8.6092e-05	0.00244884
CXCL13	6.76326	0.785835	0.497941	1.57817	0.114527	NA
CXCL2	84.2661	0.894293	0.498477	1.79405	0.072805	0.169437
CXCL9	64.5901	1.65465	0.511366	3.23574	0.00121328	0.0147904
CXCR1	6.06782	-0.327452	0.608153	-0.538436	0.590276	NA
CXCR2	27.929	-0.0305948	0.570098	-0.0536659	0.957201	0.972395
CXCR3	15.5872	0.87439	0.438454	1.99426	0.046124	0.126965
CXCR4	262.516	0.721609	0.405384	1.78006	0.0750655	0.172348
CXCR6	11.2197	0.556048	0.397531	1.39875	0.161887	0.290828
CYBB	213.108	0.848783	0.318235	2.66716	0.00764963	0.040798
DEFB1	149.822	-2.18256	0.525001	-4.15725	3.22101e-05	0.00126858
DEFB103A	8.65648	0.0472875	0.493035	0.0959111	0.923591	0.941989
DEFB103B	5.09739	0.127051	0.468846	0.270988	0.786401	NA
DEFB4A	8.7356	0.00874934	0.476928	0.0183452	0.985363	0.995081
DPP4	477.457	-1.72746	0.348157	-4.96175	6.9862e-07	9.73453e-05
DUSP4	22.4705	-0.690398	0.398503	-1.73248	0.0831882	0.184382
EBI3	8.82518	0.103268	0.422978	0.244146	0.807118	0.882386
EDNRB	450.528	-0.639535	0.425577	-1.50275	0.132904	0.25472
EEF1G	4889.89	-0.732517	0.242274	-3.02351	0.00249861	0.0213214
EGR1	138.563	1.40317	0.765575	1.83284	0.0668271	0.162931
EGR2	15.149	-0.151351	0.64734	-0.233805	0.815137	0.887979
ENTPD1	45.1966	0.030831	0.297872	0.103504	0.917563	0.937709
EOMES	5.75973	-0.126034	0.447314	-0.281757	0.77813	NA
ETS1	450.518	-0.345758	0.167794	-2.06061	0.0393398	0.117105
FADD	44.3602	-0.0400417	0.270497	-0.14803	0.882319	0.913335
FAS	35.858	0.749482	0.280257	2.67427	0.00748919	0.0403628
FCAR	3.53307	-0.496861	0.553703	-0.897342	0.369537	NA
FCER1A	53.1125	-0.482762	0.812316	-0.594303	0.552309	0.684703
FCER1G	171.57	0.941392	0.284624	3.30749	0.000941345	0.013388
FCGR1A/B	24.5054	0.34281	0.415908	0.824246	0.4098	0.562513
FCGR2A	117.874	0.869689	0.276504	3.1453	0.00165916	0.0173365
FCGR2A/C	328.034	0.684871	0.240975	2.84208	0.00448198	0.030597
FCGR2B	74.0907	1.00268	0.302754	3.31187	0.000926741	0.013388
FCGR3A/B	103.927	1.033	0.370762	2.78616	0.00533362	0.0329014
FCGRT	1875.8	-0.444064	0.324655	-1.3678	0.171374	0.302564
FKBP5	1643.21	-1.78864	0.954283	-1.87433	0.0608851	0.155866
FN1	969.996	-0.760372	0.533	-1.42659	0.153698	0.279055
FOXP3	8.50744	-0.0694609	0.430776	-0.161246	0.8719	0.907343
FYN	202.383	-0.261412	0.234415	-1.11517	0.264778	0.417128
G6PD	226.555	0.158833	0.232144	0.684199	0.49385	0.636904
GAPDH	11548.3	-0.763366	0.205439	-3.71579	0.000202572	0.00450943
GATA3	26.9775	-0.170517	0.358898	-0.475112	0.634707	0.752245
GBP1	86.5841	-0.101993	0.254554	-0.400673	0.688661	0.793476
GBP5	21.2578	0.291669	0.570548	0.511209	0.609205	0.735643
GFI1	17.5049	0.352185	0.332027	1.06071	0.288821	0.441423
GNLY	22.0367	-0.133526	0.372341	-0.358613	0.719885	0.819069
GP1BB	31.0486	-1.08317	0.385342	-2.81094	0.00493965	0.0313527
GPI	1440.81	-0.557526	0.248777	-2.24107	0.0250216	0.0877469
GPR183	32.3984	-0.0150745	0.442029	-0.0341029	0.972795	0.98433
GUSB	248.836	-0.508486	0.342997	-1.48248	0.138213	0.262092
GZMA	55.4678	0.681208	0.311975	2.18353	0.0289968	0.0951688
GZMB	17.6644	0.59136	0.386104	1.53161	0.12562	0.24363
GZMK	38.8803	0.549657	0.431007	1.27528	0.202209	0.343957
HAMP	4.33791	0.525906	0.512986	1.02519	0.305275	NA
HAVCR2	145.617	-0.385986	0.418173	-0.923031	0.355991	0.517805
HFE	30.3217	-0.206705	0.336632	-0.614038	0.53919	0.673365
HLA-A	2217.37	-0.07552	0.248572	-0.303816	0.761268	0.849171
HLA-B	2129.36	0.0863416	0.208264	0.414578	0.678451	0.784124
HLA-C	1663.03	-0.0388741	0.302369	-0.128565	0.897702	0.921089
HLA-DMA	370.288	0.361732	0.238603	1.51604	0.129509	0.24928
HLA-DMB	162.164	0.211642	0.25504	0.82984	0.406629	0.56117
HLA-DOB	31.6405	0.424021	0.269176	1.57525	0.115198	0.229499
HLA-DPA1	1337.54	0.346125	0.298667	1.1589	0.246497	0.398128
HLA-DPB1	976.142	0.0916492	0.277436	0.330343	0.741141	0.832158
HLA-DQA1	245.959	-0.313014	1.60694	-0.194789	0.845558	0.905514
HLA-DQB1	120.877	-0.274924	1.49634	-0.183731	0.854225	0.905514
HLA-DRA	2174.28	0.213552	0.252082	0.847154	0.396909	0.551939
HLA-DRB1	103.19	-0.371822	0.580533	-0.640484	0.521858	0.659731
HLA-DRB3	1707.33	0.408733	0.336189	1.21578	0.224068	0.372477
HPRT1	418.404	-0.956097	0.195391	-4.89325	9.91864e-07	0.000101567
HRAS	116.251	-0.823697	0.279682	-2.94513	0.00322824	0.0243067
ICAM1	216.541	0.346357	0.353211	0.980594	0.326793	0.48639
ICAM2	73.0832	-0.362546	0.28135	-1.2886	0.197538	0.339395
ICAM3	177.524	-0.358574	0.243307	-1.47375	0.140548	0.26421
ICAM4	7.79716	0.313383	0.467614	0.670174	0.502747	NA
ICAM5	4.04972	-0.620835	0.543303	-1.14271	0.253161	NA
ICOS	8.76744	0.206474	0.377307	0.547231	0.58422	0.713892
ICOSLG	230.442	-0.392412	0.287777	-1.3636	0.172695	0.302807
IDO1	13.3708	0.372452	0.409156	0.910294	0.362667	0.526022
IFI16	299.018	0.131496	0.300843	0.437091	0.662045	0.77038
IFI35	95.8749	-0.276892	0.268585	-1.03093	0.302575	0.458338
IFIH1	79.4389	-0.267118	0.229265	-1.16511	0.243976	0.395302
IFIT2	87.5392	-0.286361	0.359169	-0.797286	0.425285	0.573016
IFITM1	846.851	0.0543447	0.286642	0.189591	0.84963	0.905514
IFNA1/13	10.0787	0.00482386	0.497558	0.00969507	0.992265	0.995578
IFNA2	6.82081	-0.193581	0.454563	-0.425863	0.670208	NA
IFNAR1	57.0516	-0.748985	0.345279	-2.16922	0.0300664	0.0974302
IFNAR2	314.555	0.455246	0.142747	3.18918	0.00142677	0.0166024
IFNB1	5.31331	0.981093	0.594112	1.65136	0.098665	NA
IFNG	3.14486	0.66939	0.557471	1.20076	0.229843	NA
IFNGR1	704.695	-0.198148	0.234895	-0.843563	0.398913	0.55201
IGF2R	376.951	-0.562256	0.304647	-1.8456	0.0649509	0.160651
IKBKAP	150.097	-0.466321	0.273072	-1.70769	0.0876947	0.190515
IKBKB	246.775	-0.279025	0.17953	-1.5542	0.120137	0.235672
IKBKE	88.6779	0.42859	0.242058	1.77061	0.0766257	0.175144
IKBKG	159.74	-0.408345	0.210563	-1.9393	0.0524643	0.139568
IKZF1	15.4006	0.614665	0.318653	1.92895	0.0537376	0.140376
IKZF2	32.7982	-0.457999	0.2513	-1.82252	0.0683763	0.165135
IKZF3	21.9888	0.636971	0.444806	1.43202	0.152138	0.278196
IL10	4.23964	0.634052	0.5149	1.23141	0.21817	NA
IL10RA	154.45	0.750827	0.266696	2.81529	0.00487332	0.0313527
IL11RA	62.3938	-0.556137	0.319306	-1.7417	0.0815602	0.18156
IL12A	3.52461	0.18426	0.557444	0.330544	0.740989	NA
IL12B	4.31389	-0.0684816	0.559678	-0.122359	0.902615	NA
IL12RB1	19.4218	0.840893	0.400622	2.09897	0.0358195	0.108518
IL13	3.30702	-0.325132	0.5594	-0.581215	0.561095	NA
IL13RA1	544.758	-0.543346	0.193838	-2.80309	0.00506148	0.0316034
IL15	45.9499	0.00119907	0.287555	0.00416989	0.996673	0.996673
IL16	83.8089	0.224231	0.2314	0.969018	0.332536	0.490217
IL17A	3.30443	-0.958943	0.622971	-1.53931	0.12373	NA
IL17B	5.19824	-0.182583	0.479597	-0.380702	0.703424	NA
IL17F	5.7012	-0.578994	0.467874	-1.2375	0.215902	NA
IL18	147.15	-0.290935	0.207371	-1.40297	0.160627	0.28958
IL18R1	74.23	0.0708133	0.226648	0.312437	0.754708	0.845537
IL18RAP	20.2086	0.712174	0.424697	1.6769	0.0935624	0.19795
IL19	3.42857	1.07806	0.548906	1.96402	0.0495277	NA
IL1A	6.76285	-0.562643	0.467245	-1.20417	0.228523	NA
IL1B	31.4654	-0.533672	0.872003	-0.612007	0.540533	0.673365
IL1R1	217.992	0.152329	0.180147	0.845585	0.397784	0.551939
IL1R2	49.8378	-0.983311	0.50885	-1.93242	0.053308	0.139968
IL1RAP	66.3347	-1.0634	0.468995	-2.26739	0.0233662	0.0854814
IL1RL1	226.782	-1.13785	0.66993	-1.69847	0.0894196	0.193176
IL1RL2	25.4006	-0.42409	0.368678	-1.1503	0.250021	0.400712
IL1RN	15.2474	1.27603	0.620539	2.05633	NA	NA
IL2	4.09597	-0.590675	0.548628	-1.07664	0.281641	NA
IL20	4.37175	0.0331776	0.523167	0.0634168	0.949435	NA
IL21	7.09262	0.374323	0.433457	0.863576	0.387821	NA
IL21R	13.254	0.325773	0.382918	0.850764	0.394901	0.551939
IL22	4.13889	0.0380691	0.552324	0.0689253	0.945049	NA
IL22RA2	4.50923	-0.728651	0.516332	-1.41121	0.158183	NA
IL23A	6.52993	-0.098273	0.466428	-0.210693	0.833127	NA
IL23R	9.25363	0.482484	0.412119	1.17074	0.241704	0.392865
IL26	5.94298	-0.306771	0.495287	-0.619379	0.535667	NA
IL27	4.34212	-0.155017	0.541098	-0.286485	0.774507	NA
IL28A	7.48935	0.381983	0.49202	0.776356	0.437539	NA
IL28A/B	5.67108	0.210438	0.456281	0.461203	0.644653	NA
IL29	2.25452	-0.841929	0.701391	-1.20037	0.229995	NA
IL2RA	27.3711	0.512976	0.285293	1.79807	0.0721666	0.169437
IL2RB	40.6023	0.993409	0.301492	3.29498	0.000984286	0.0134354
IL2RG	65.7306	0.794001	0.350241	2.26701	0.0233894	0.0854814
IL3	4.83926	-0.157237	0.499908	-0.314533	0.753116	NA
IL32	4730.27	-0.247997	0.705575	-0.351482	0.725227	0.820408
IL4	2.98182	0.224824	0.591602	0.380025	0.703927	NA
IL4R	251.153	-0.18141	0.239644	-0.756997	0.449051	0.595633
IL5	4.75032	0.608285	0.498739	1.21965	0.222599	NA
IL6	8.345	0.220145	0.501259	0.439184	0.660528	0.77038
IL6R	109.245	-0.558141	0.3174	-1.75847	0.0786668	0.177433
IL6ST	2567.16	-0.644098	0.263299	-2.44626	0.0144345	0.0662445
IL7	11.417	0.4426	0.374836	1.18078	0.23769	0.388809
IL7R	118.362	0.43336	0.503964	0.859903	0.389842	0.54835
IL8	48.1052	1.39039	0.57129	2.43378	0.0149422	0.0662445
IL9	1.55519	-0.0911503	0.755222	-0.120693	0.903934	NA
ILF3	1064.08	-0.540442	0.17532	-3.0826	0.00205201	0.0191234
IRAK1	249.851	-0.0590856	0.161748	-0.365295	0.714891	0.815426
IRAK2	48.7724	0.270967	0.291011	0.931121	0.351791	0.51462
IRAK3	32.8033	-0.122599	0.349657	-0.350626	0.725869	0.820408
IRAK4	106.79	-0.356462	0.278534	-1.27978	0.200623	0.343542
IRF1	151.922	0.144947	0.224756	0.644909	0.518986	0.659731
IRF3	63.6477	-0.0770186	0.29938	-0.25726	0.796978	0.877533
IRF4	34.2627	0.286443	0.391841	0.731017	0.464769	0.610548
IRF5	71.3287	-0.0579075	0.305043	-0.189834	0.849439	0.905514
IRF7	93.9286	0.296392	0.253019	1.17142	0.241431	0.392865
IRF8	76.2403	0.66457	0.291759	2.2778	0.0227383	0.0854814
IRGM	4.5176	0.349136	0.478962	0.728944	0.466036	NA
ITGA2B	13.4393	-0.429935	0.433545	-0.991672	0.321357	0.481743
ITGA4	36.0974	0.611315	0.279813	2.18473	0.0289086	0.0951688
ITGA5	177.627	-0.0480432	0.286275	-0.167822	0.866723	0.907166
ITGA6	552.255	-0.920466	0.305763	-3.01039	0.00260915	0.0215465
ITGAE	68.3769	-0.912653	0.309305	-2.95066	0.003171	0.0243067
ITGAL	61.5487	0.80644	0.319589	2.52336	0.0116239	0.0561455
ITGAM	58.994	0.300638	0.33413	0.899765	0.368245	0.528791
ITGAX	192.958	0.579508	0.543922	1.06543	0.286683	0.440382
ITGB1	1537.71	-0.583314	0.258435	-2.2571	0.0240021	0.0854814
ITGB2	273.92	0.744167	0.328979	2.26205	0.0236944	0.0854814
ITLN1	8.40083	-0.476983	0.490632	-0.972179	0.330961	0.489746
ITLN2	3.80043	-0.173268	0.579118	-0.299193	0.764793	NA
JAK1	618.46	-0.319582	0.203998	-1.56659	0.11721	0.232602
JAK2	332.574	-0.279281	0.326079	-0.856482	0.391731	0.549497
JAK3	60.1809	0.880784	0.31886	2.76229	0.00573974	0.0345735
KCNJ2	23.9698	-0.250759	0.288398	-0.869491	0.384579	0.545441
KIR_Activating_Subgroup_1	3.81493	-0.157722	0.56291	-0.280191	0.779331	NA
KIR_Activating_Subgroup_2	4.64326	0.161162	0.552377	0.29176	0.77047	NA
KIR_Inhibiting_Subgroup_1	5.20896	0.698956	0.533823	1.30934	0.190419	NA
KIR_Inhibiting_Subgroup_2	2.97381	1.28036	0.593587	2.15699	0.0310062	NA
KIR3DL1	3.29363	0.198788	0.576352	0.344906	0.730165	NA
KIR3DL2	4.30416	-0.104151	0.494176	-0.210757	0.833077	NA
KIR3DL3	2.4273	-0.370432	0.652666	-0.567568	0.570329	NA
KIT	63.3815	-1.61063	0.309956	-5.19632	2.03277e-07	5.20389e-05
KLRAP1	12.0106	-0.329918	0.403405	-0.817832	0.413453	0.564501
KLRB1	48.992	0.91082	0.347546	2.62071	0.00877457	0.0458426
KLRC1	9.33911	0.244137	0.39272	0.621656	0.534168	0.671976
KLRC2	14.7549	0.0216618	0.370507	0.0584653	0.953378	0.970436
KLRC3	5.26189	-0.749815	0.52322	-1.43308	0.151836	NA
KLRC4	18.1775	-0.183288	0.366712	-0.499815	0.617206	0.741567
KLRD1	7.71719	0.0363967	0.521381	0.0698082	0.944346	NA
KLRF1	18.2386	-0.0763597	0.314695	-0.242647	0.808279	0.882386
KLRF2	2.97664	-0.762257	0.611661	-1.24621	0.212687	NA
KLRG1	15.1313	0.630816	0.351088	1.79675	0.0723757	0.169437
KLRG2	29.1572	-1.10387	0.560775	-1.96847	0.0490142	0.132779
KLRK1	29.704	0.160116	0.312412	0.512517	0.608289	0.735643
LAG3	11.6203	0.054024	0.365433	0.147836	0.882473	0.913335
LAIR1	125.411	0.821492	0.264247	3.1088	0.00187849	0.0182814
LAMP3	10.071	1.00302	0.392228	2.55723	0.010551	0.0529618
LCK	24.1883	1.25923	0.315251	3.99436	6.4868e-05	0.00195367
LCP2	323.6	0.309526	0.358873	0.862497	0.388414	0.547846
LEF1	51.9611	-0.529638	0.310268	-1.70704	0.0878154	0.190515
LGALS3	771.344	-0.986704	0.257842	-3.82678	0.000129831	0.00316541
LIF	117	0.944924	0.26832	3.52163	0.0004289	0.00813322
LILRA1	16.3739	1.09964	0.406589	2.70456	0.00683941	0.0389087
LILRA2	16.9755	1.05097	0.443372	2.37041	0.0177685	0.0727798
LILRA3	8.23957	0.998231	0.566698	1.76149	0.078156	0.177061
LILRA4	4.41928	-0.261864	0.510696	-0.512759	0.60812	NA
LILRA5	28.9529	2.02417	0.485197	4.17185	3.02141e-05	0.00126858
LILRA6	7.67125	0.729357	0.506249	1.44071	0.149667	NA
LILRB1	29.5573	0.558932	0.385884	1.44844	0.147493	0.273461
LILRB2	43.9061	1.08337	0.435154	2.48963	0.0127877	0.0600671
LILRB3	37.9305	0.738045	0.540414	1.3657	0.172032	0.302683
LILRB4	57.4275	0.324819	0.335661	0.9677	0.333194	0.490217
LILRB5	36.9129	0.983561	0.280912	3.50131	0.000462976	0.00846585
LITAF	774.496	-0.403568	0.188781	-2.13775	0.0325368	0.102832
LTA	10.4022	0.86031	0.419235	2.0521	0.0401604	0.118254
LTB4R	68.6839	0.0743274	0.306068	0.242846	0.808125	0.882386
LTB4R2	65.0858	0.10318	0.333219	0.309646	0.75683	0.846063
LTBR	633.036	-0.0785689	0.261132	-0.300878	0.763508	0.849817
LTF	885.121	1.24101	0.893737	1.38857	0.164964	0.29327
LY96	34.0922	0.453646	0.302209	1.5011	0.13333	0.25472
MAF	128.858	-0.96464	0.336586	-2.86596	0.00415752	0.0295646
MALT1	200.622	-0.68035	0.208778	-3.25872	0.00111914	0.0139757
MAP4K1	52.0167	0.654324	0.250368	2.61345	0.00896334	0.0463558
MAP4K2	128.688	-0.91366	0.278566	-3.27987	0.00103854	0.0134354
MAP4K4	424.882	-0.211301	0.169919	-1.24354	0.21367	0.362248
MAPK1	808.23	-0.778083	0.177467	-4.38437	1.16321e-05	0.000743771
MAPK11	33.3323	-0.396036	0.298074	-1.32865	0.183964	0.318207
MAPK14	468.503	-0.425612	0.20815	-2.04474	0.0408808	0.118254
MAPKAPK2	142.693	-0.391437	0.234173	-1.67157	0.0946087	0.19934
MARCO	18.7796	0.544812	0.537291	1.014	0.310584	0.467703
MASP1	87.3824	-0.266537	0.400813	-0.664991	0.506056	0.650997
MASP2	4.19732	-0.0232123	0.575327	-0.0403462	0.967817	NA
MBL2	2.0345	-0.240853	0.685565	-0.351321	0.725348	NA
MBP	480.995	-1.46619	0.733258	-1.99956	0.0455479	0.12647
MCL1	1192.23	-0.263394	0.244169	-1.07874	0.280706	0.434473
MIF	1622.27	-0.461267	0.281689	-1.6375	0.101525	0.21134
MME	1060.31	-2.1945	0.514217	-4.26766	1.9753e-05	0.00101135
MR1	22.2853	-0.49896	0.333219	-1.4974	0.13429	0.255601
MRC1	311.297	-0.340252	0.2998	-1.13493	0.256404	0.407699
MS4A1	10.4151	1.1338	0.534971	2.11937	0.0340593	0.103994
MSR1	146.147	0.48469	0.299289	1.61947	0.105346	0.214888
MUC1	1043.54	-0.299026	0.340155	-0.879086	0.379355	0.54103
MX1	405.358	-0.195519	0.36405	-0.537067	0.591221	0.720727
MYD88	258.646	-0.189202	0.210483	-0.898897	0.368708	0.528791
NCAM1	52.5972	-1.28473	0.544687	-2.35866	0.018341	0.0739417
NCF4	60.4331	0.750663	0.307604	2.44036	0.0146728	0.0662445
NCR1	5.5168	0.728677	0.517058	1.40928	0.158753	NA
NFATC1	58.8654	-0.528668	0.218186	-2.42302	0.0153921	0.0662445
NFATC2	140.411	0.00204769	0.200447	0.0102156	0.991849	0.995578
NFATC3	266.803	-1.01413	0.247455	-4.09823	4.16322e-05	0.00152255
NFIL3	58.5105	-0.597072	0.331667	-1.80021	0.0718269	0.169437
NFKB1	65.2158	-0.81114	0.257748	-3.14703	0.00164936	0.0173365
NFKB2	233.719	0.0304815	0.223216	0.136556	0.891382	0.91644
NFKBIA	1557.48	-0.513657	0.255313	-2.01187	0.0442334	0.124309
NFKBIZ	276.767	0.859188	0.272165	3.15687	0.00159473	0.0173365
NLRP3	24.984	0.613964	0.428216	1.43377	0.151637	0.278196
NOD1	52.2731	-0.417468	0.223247	-1.86998	0.0614865	0.156622
NOD2	13.6851	0.696011	0.379477	1.83413	0.066634	0.162931
NOS2	22.4043	-0.650628	0.377982	-1.72132	0.0851928	0.187205
NOTCH1	299.813	-0.532102	0.264428	-2.01228	0.0441907	0.124309
NOTCH2	481.854	-0.687823	0.197945	-3.47481	0.000511209	0.00872464
NT5E	411.576	-0.180221	0.291155	-0.618987	0.535925	0.672533
OAZ1	2406.62	-0.724591	0.191357	-3.7866	0.000152721	0.00355423
PAX5	6.05082	0.333241	0.480776	0.693131	0.488227	NA
PDCD1	10.6904	0.0668066	0.395209	0.169041	0.865764	0.907166
PDCD1LG2	14.099	-0.00284283	0.351318	-0.00809191	0.993544	0.995578
PDCD2	125.026	-0.565879	0.241944	-2.33888	0.0193415	0.0763894
PDGFB	40.936	0.0523228	0.304861	0.171628	0.86373	0.907166
PDGFRB	645.445	-0.576292	0.236509	-2.43666	0.0148236	0.0662445
PECAM1	875.431	-0.164165	0.211173	-0.777394	0.436926	0.587156
PIGR	3152.29	0.70746	0.453319	1.56062	0.118613	0.234477
PLA2G2A	95.1443	-2.39366	1.25533	-1.9068	0.0565464	0.146221
PLA2G2E	6.23222	-0.684969	0.509429	-1.34458	0.178761	NA
PLAU	296.227	-1.4481	0.477276	-3.0341	0.00241257	0.0209362
PLAUR	24.0743	0.381941	0.470926	0.811043	0.417341	0.566123
PML	449.713	0.195564	0.176825	1.10598	0.268737	0.418216
POLR1B	89.3488	-0.366649	0.324212	-1.13089	0.258101	0.409125
POLR2A	980.454	-0.601701	0.257375	-2.33784	0.0193958	0.0763894
POU2F2	38.4895	0.493431	0.36476	1.35276	0.176134	0.306736
PPARG	63.377	-0.766013	0.338152	-2.26529	0.0234947	0.0854814
PPBP	15.8371	-1.16454	0.399704	-2.91351	0.00357387	0.0261403
PPIA	234.445	-0.346329	0.201649	-1.71748	0.0858906	0.187932
PRDM1	39.7034	0.269764	0.406873	0.663017	0.50732	0.650997
PRF1	38.2982	0.926045	0.259194	3.57279	0.000353197	0.00695526
PRKCD	247.392	-0.858557	0.344839	-2.48974	0.0127838	0.0600671
PSMB10	174.999	0.227461	0.178211	1.27635	0.20183	0.343957
PSMB5	391.143	-0.87031	0.271364	-3.20717	0.00134046	0.0159609
PSMB7	918.564	-1.0442	0.269784	-3.8705	0.000108614	0.00292687
PSMB8	482.009	-0.0823105	0.194369	-0.423474	0.671949	0.780098
PSMB9	202.216	0.196834	0.21865	0.900222	0.368002	0.528791
PSMC2	522.689	-0.556187	0.206761	-2.69	0.00714521	0.0397647
PSMD7	606.792	-0.484572	0.171556	-2.82456	0.0047345	0.0313527
PTAFR	65.1609	0.72034	0.401165	1.79562	0.0725546	0.169437
PTGER4	77.6701	-0.427117	0.235289	-1.81529	0.0694798	0.167013
PTGS2	37.0443	-1.10786	0.367361	-3.01573	0.0025636	0.0215174
PTK2	840.558	-0.768874	0.314647	-2.44361	0.0145411	0.0662445
PTPN2	115.556	-0.163062	0.227499	-0.71676	0.473522	0.620059
PTPN22	26.8901	0.472811	0.387366	1.22058	0.222245	0.372477
PTPN6	163.406	0.0976552	0.215615	0.452914	0.65061	0.765776
PTPRC_all	232.875	0.742131	0.33254	2.2317	0.0256345	0.0880864
PYCARD	24.6922	0.328862	0.296274	1.10999	0.267002	0.417718
RAF1	255.17	-0.778924	0.287404	-2.7102	0.00672419	0.0389087
RAG1	22.1401	-0.646562	0.347269	-1.86185	0.0626243	0.158731
RAG2	4.15326	0.487632	0.532446	0.915834	0.359754	NA
RARRES3	516.72	-0.0817601	0.336478	-0.242988	0.808015	0.882386
RELA	107.055	-0.487153	0.219176	-2.22266	0.0262386	0.0891738
RELB	46.7554	0.32775	0.386257	0.848528	0.396144	0.551939
RORC	128.858	-1.66621	0.483423	-3.44668	0.00056752	0.00908032
RPL19	12770.4	-0.249786	0.20881	-1.19624	0.231604	0.380069
RUNX1	66.4125	0.410568	0.414386	0.990788	0.321789	0.481743
S100A8	78.5401	1.57914	0.504099	3.13259	0.00173272	0.0175345
S100A9	215.287	2.12077	0.486542	4.35886	1.30741e-05	0.000743771
S1PR1	40.7101	-0.71639	0.307233	-2.33175	0.019714	0.0770004
sCTLA4	3.35961	0.238107	0.555554	0.428594	0.668219	NA
SDHA	760.405	-1.09237	0.295631	-3.69504	0.000219849	0.00469012
SELE	25.4476	0.162091	0.858076	0.188901	0.850171	0.905514
SELL	40.1344	0.44355	0.364253	1.2177	0.223339	0.372477
SELPLG	15.7653	0.0619647	0.309975	0.199902	0.841557	0.905514
SERPING1	2825.69	-0.0432356	0.255228	-0.1694	0.865482	0.907166
SH2D1A	9.17153	0.245091	0.51317	0.477603	0.632933	0.751883
SIGIRR	225.917	-1.01412	0.418554	-2.42291	0.0153967	0.0662445
SKI	496.837	-0.500933	0.236444	-2.11862	0.034123	0.103994
SLAMF1	13.5249	0.364254	0.386521	0.94239	0.345993	0.507589
SLAMF6	6.40396	0.670534	0.472754	1.41836	0.156087	NA
SLAMF7	12.2304	0.834399	0.442634	1.88507	0.0594197	0.152879
SLC2A1	57.3266	-1.94797	0.650826	-2.99307	0.00276185	0.0223923
SMAD3	473.439	-0.189358	0.247534	-0.764976	0.444286	0.593928
SMAD5	258.85	-0.764934	0.219578	-3.48366	0.000494614	0.00872464
SOCS1	54.6918	-0.383691	0.260565	-1.47253	0.140877	0.26421
SOCS3	196.365	1.06217	0.518985	2.04663	0.0406943	0.118254
SPP1	23147.9	0.49108	0.335138	1.46531	0.142837	0.266908
SRC	393.533	-0.142236	0.231723	-0.613819	0.539335	0.673365
STAT1	458.694	0.332655	0.288352	1.15364	0.248647	0.400338
STAT2	775.288	-0.237513	0.196184	-1.21066	0.226026	0.373307
STAT3	1605.09	-0.0299235	0.203346	-0.147156	0.883009	0.913335
STAT4	29.0194	0.50901	0.315004	1.61588	0.106119	0.215608
STAT5A	109.523	-0.704751	0.30258	-2.32914	0.0198517	0.0770004
STAT5B	284.379	-0.883432	0.255956	-3.4515	0.00055747	0.00908032
STAT6	1402.78	-0.325318	0.205455	-1.5834	0.11333	0.22666
SYK	114.5	-0.462945	0.260072	-1.78006	0.0750654	0.172348
TAGAP	30.7634	0.591781	0.386381	1.5316	0.125621	0.24363
TAL1	30.5702	-0.671643	0.330025	-2.03513	0.0418379	0.120343
TAP1	57.0272	-0.0669783	0.241955	-0.276821	0.781918	0.866541
TAP2	80.2695	-0.408572	0.203269	-2.01	0.0444309	0.124309
TAPBP	654.197	-0.383084	0.158621	-2.41509	0.0157313	0.0671202
TBK1	210.595	-0.338621	0.200216	-1.69128	0.0907827	0.19448
TBP	163.82	-0.778012	0.229582	-3.38881	0.000701955	0.0105706
TBX21	18.1464	0.429588	0.382129	1.1242	0.26093	0.412334
TCF4	165.139	-0.373714	0.241412	-1.54803	0.121615	0.23766
TCF7	43.9111	0.680626	0.247194	2.75341	0.00589779	0.0351124
TFRC	299.739	-1.26849	0.317427	-3.99617	6.43754e-05	0.00195367
TGFB1	229.147	0.106996	0.222085	0.481779	0.629963	0.750344
TGFBI	496.53	0.628673	0.301019	2.08848	0.0367544	0.110696
TGFBR1	272.265	-0.806783	0.286202	-2.81893	0.00481836	0.0313527
TGFBR2	654.568	-0.531185	0.245948	-2.15974	0.0307928	0.0985369
THY1	1318.22	-2.25058	0.406577	-5.53543	3.10464e-08	1.58957e-05
TICAM1	219.583	-0.288251	0.185173	-1.55666	0.119551	0.235424
TIGIT	13.1217	0.320313	0.346266	0.925049	0.354941	0.517748
TIRAP	35.0127	-0.411011	0.282665	-1.45406	0.14593	0.271695
TLR1	91.5646	0.18837	0.257853	0.730531	0.465066	0.610548
TLR2	96.9712	0.430507	0.265109	1.62388	0.1044	0.214671
TLR3	112.72	-0.416164	0.241052	-1.72645	0.0842669	0.185968
TLR4	188.513	-0.123287	0.230657	-0.534504	0.592993	0.72117
TLR5	52.5264	-0.110062	0.2851	-0.386047	0.699462	0.801173
TLR7	9.16654	0.632334	0.570387	1.10861	0.2676	0.417718
TLR8	23.3811	0.920911	0.301877	3.05062	0.0022837	0.0202558
TLR9	15.1548	0.411414	0.332982	1.23554	0.216628	0.366031
TMEM173	260.417	-0.0810131	0.184718	-0.438578	0.660967	0.77038
TNF	24.7512	0.122203	0.555424	0.220017	0.825858	0.893952
TNFAIP3	105.384	0.198666	0.280724	0.707692	0.479136	0.621058
TNFAIP6	7.63707	0.0045795	0.580433	0.00788981	0.993705	NA
TNFRSF10C	32.3961	0.621822	0.26325	2.36209	0.018172	0.0738419
TNFRSF11A	25.2002	-0.140505	0.412151	-0.340906	0.733174	0.82684
TNFRSF13B	2.39562	0.100145	0.638578	0.156826	0.875382	NA
TNFRSF13C	15.9506	0.172964	0.410425	0.421426	0.673444	0.780098
TNFRSF14	554.446	-0.379221	0.351669	-1.07835	0.28088	0.434473
TNFRSF17	10.5831	1.44707	0.484422	2.9872	0.00281548	0.0223923
TNFRSF1B	101.346	0.624598	0.275689	2.26559	0.0234767	0.0854814
TNFRSF4	9.10511	0.823864	0.445508	1.84927	0.0644192	0.160651
TNFRSF8	13.7248	0.184892	0.372775	0.495987	0.619904	0.741567
TNFRSF9	4.99245	0.246971	0.502166	0.491811	0.622853	NA
TNFSF10	1504.73	0.345679	0.340168	1.0162	0.309534	0.467496
TNFSF11	3.64091	-0.000607914	0.588693	-0.00103265	0.999176	NA
TNFSF12	297.591	-0.435708	0.305389	-1.42673	0.153658	0.279055
TNFSF13B	50.2516	0.366989	0.273092	1.34383	0.179004	0.310677
TNFSF15	124.735	-0.308321	0.444476	-0.693673	0.487887	0.630804
TNFSF4	20.5443	-1.05769	0.372878	-2.83655	0.00456039	0.0307226
TNFSF8	15.0209	0.851843	0.336748	2.52961	0.0114189	0.0556805
TOLLIP	654.777	-0.780871	0.338434	-2.3073	0.0210379	0.0809878
TP53	292.818	-0.150043	0.171887	-0.872917	0.382708	0.544296
TRAF1	59.6965	-0.0754271	0.213729	-0.352911	0.724155	0.820408
TRAF2	123.605	-0.463376	0.208629	-2.22105	0.0263472	0.0891738
TRAF3	126.793	0.253145	0.156115	1.62153	0.104904	0.214843
TRAF4	233.327	-0.620799	0.292883	-2.11961	0.0340386	0.103994
TRAF5	73.996	-0.303794	0.307377	-0.988343	0.322985	0.482123
TRAF6	231.155	-0.334211	0.252201	-1.32518	0.185113	0.319117
TUBB	652.713	-0.801296	0.183292	-4.37168	1.23294e-05	0.000743771
TYK2	179.832	-0.386106	0.190263	-2.02933	0.0424248	0.121349
UBE2L3	220.361	-0.615085	0.231119	-2.66133	0.00778322	0.0410826
VCAM1	793.476	0.578492	0.475073	1.21769	0.223342	0.372477
VTN	16.8328	-1.12248	0.358593	-3.13025	0.0017466	0.0175345
XBP1	635.341	-0.0462473	0.241364	-0.191608	0.848049	0.905514
XCL1	8.16521	0.890495	0.50835	1.75173	0.0798194	0.178461
XCR1	14.2768	0.103901	0.635863	0.163402	0.870202	0.907343
ZAP70	52.6611	0.930259	0.317537	2.92961	0.00339391	0.0251838
ZBTB16	881.78	-1.40213	0.860935	-1.62861	0.103395	0.214325
ZEB1	74.1444	-0.84271	0.325204	-2.59132	0.00956074	0.048951

## Sheet: IRGN v IgAN
	baseMean	log2FoldChange	lfcSE	stat	pvalue	padj
ABCB1	964.717	-0.524922	0.278985	-1.88154	0.059898	0.636548
ABCF1	239.524	-0.206504	0.271841	-0.759649	0.447465	0.908372
ABL1	277.684	0.0424509	0.28634	0.148254	0.882143	0.973575
ADA	42.5381	0.0179021	0.346389	0.0516823	0.958782	0.991781
AHR	764.419	-0.166408	0.290229	-0.573367	0.566396	0.933455
AICDA	4.40969	-0.168537	0.767268	-0.219658	0.826137	0.971579
AIRE	16.4098	-0.70646	0.475035	-1.48718	0.136968	0.768351
ALAS1	262.27	0.255421	0.286908	0.890256	0.373328	0.908372
APP	5677.23	0.199007	0.287174	0.692982	0.488321	0.908372
ARG1	6.54348	1.7482	0.717416	2.4368	0.014818	0.394195
ARG2	142.472	0.638009	0.442995	1.44022	0.149806	0.787855
ARHGDIB	934.405	-0.0272687	0.206919	-0.131785	0.895155	0.97507
ATG10	64.0097	0.170973	0.377585	0.452808	0.650687	0.9339
ATG12	21.8563	-0.587543	0.531026	-1.10643	0.268541	0.87192
ATG16L1	165.419	-0.0116426	0.253444	-0.0459376	0.96336	0.991842
ATG5	169.167	0.104148	0.247686	0.420483	0.674133	0.937953
ATG7	278.584	0.301226	0.305787	0.985087	0.324581	0.877407
ATM	14.8456	-0.454984	0.421849	-1.07855	0.28079	0.87244
B2M	10901.2	-0.0482316	0.275782	-0.17489	0.861166	0.971579
B3GAT1	8.0493	0.0779517	0.647979	0.1203	0.904246	0.97507
BATF	27.6163	0.0559845	0.499088	0.112174	0.910686	0.97845
BATF3	50.0471	0.148357	0.35228	0.421133	0.673658	0.937953
BAX	448.647	0.378092	0.27435	1.37814	0.168161	0.798559
BCAP31	1271.72	0.168119	0.337283	0.498449	0.618167	0.933455
BCL10	502.739	-0.106016	0.209042	-0.507154	0.612047	0.933455
BCL2	335.826	-0.448533	0.277742	-1.61493	0.106326	0.763484
BCL2L11	94.5992	0.00308891	0.349841	0.00882947	0.992955	0.997417
BCL3	286.999	-0.217136	0.290258	-0.748079	0.454412	0.908372
BCL6	211.165	0.319583	0.3014	1.06033	0.288994	0.87244
BID	8.22933	0.0554491	0.59927	0.0925278	0.926279	0.985533
BLNK	148.596	-0.257798	0.256049	-1.00683	0.314017	0.87244
BST1	100.065	-0.286364	0.336329	-0.85144	0.394525	0.908372
BST2	209.343	-0.409765	0.312844	-1.30981	0.190262	0.798559
BTK	36.9336	-0.0343288	0.399647	-0.0858978	0.931548	0.985533
BTLA	48.2874	-0.421781	0.433229	-0.973575	0.330267	0.881793
C14orf166	817.042	0.0637893	0.217444	0.293359	0.769247	0.960748
C1QA	379.239	0.748346	0.313391	2.3879	0.0169452	0.401262
C1QB	769.69	0.96458	0.360401	2.67641	0.00744166	0.259145
C1QBP	972.337	0.271651	0.342221	0.793788	0.427319	0.908372
C1R	2052.96	-0.154083	0.251097	-0.61364	0.539453	0.926241
C1S	951.013	-0.0313708	0.356237	-0.0880615	0.929828	0.985533
C2	214.584	0.268982	0.385969	0.696902	0.485864	0.908372
C3	532.906	0.649972	0.408318	1.59183	0.111423	0.763484
C4A/B	2360.79	-0.46487	0.311242	-1.49359	0.135282	0.768351
C4BPA	5.42444	-0.98292	0.686914	-1.43092	0.152453	0.787855
C5	86.6468	-0.247168	0.361836	-0.683094	0.494547	0.908372
C6	77.7209	-0.72148	0.423078	-1.70531	0.0881363	0.756184
C7	5352.3	-0.404877	0.374325	-1.08162	0.279422	0.87244
C8A	8.66298	-0.350682	0.725622	-0.483285	0.628893	0.9339
C8B	5.84512	-0.853766	0.67617	-1.26265	0.206715	0.802403
C8G	21.8008	0.746717	0.525985	1.41966	0.155708	0.787855
C9	19.8954	-0.77129	0.48883	-1.57783	0.114605	0.763484
CAMP	7.07688	-0.495768	0.735401	-0.674146	0.500218	0.908372
CARD9	22.3611	0.83957	0.39611	2.11954	0.0340452	0.583342
CASP1	51.5324	0.234393	0.387977	0.604142	0.545749	0.926241
CASP10	11.9397	-0.355487	0.544569	-0.652786	0.513894	0.916341
CASP2	191.057	0.129666	0.269856	0.480501	0.630871	0.9339
CASP3	61.4817	0.0211559	0.3283	0.0644407	0.948619	0.987635
CASP8	242.758	0.065043	0.289409	0.224744	0.822178	0.971579
CCBP2	31.5141	0.316749	0.450427	0.703219	0.48192	0.908372
CCL11	111.65	-0.829259	0.561048	-1.47805	0.139394	0.768351
CCL13	53.091	1.11163	0.55528	2.00193	0.0452923	0.589402
CCL15	125.446	-0.156606	0.480752	-0.325752	0.744612	0.953398
CCL16	19.1156	0.370777	0.477803	0.776005	0.437746	0.908372
CCL18	54.0151	1.14756	0.933853	1.22885	0.21913	0.818988
CCL19	1025.94	-0.385979	0.565364	-0.682708	0.494791	0.908372
CCL2	543.07	-0.488375	0.40515	-1.20542	0.228042	0.818988
CCL20	54.8743	-0.897637	0.460228	-1.95042	0.0511265	0.607779
CCL22	25.578	-0.0352124	0.595838	-0.0590972	0.952875	0.989652
CCL23	15.1886	1.76516	0.620731	2.84369	0.0044595	0.220002
CCL24	52.911	2.47774	1.11627	2.21966	NA	NA
CCL26	27.5439	-0.16215	0.413811	-0.391845	0.695173	0.938004
CCL3	56.8181	0.777762	0.463813	1.67689	0.0935645	0.759679
CCL4	68.744	0.844546	0.409775	2.061	0.0393032	0.583342
CCL5	103.9	-0.478627	0.379619	-1.26081	0.207378	0.802403
CCL7	4.64841	-0.852483	0.762201	-1.11845	0.263375	0.87192
CCL8	23.8386	-0.636942	0.47476	-1.34161	0.179723	0.798559
CCND3	281.169	0.378335	0.352219	1.07415	0.282757	0.87244
CCR1	65.3993	-0.0493677	0.366077	-0.134856	0.892726	0.97507
CCR10	12.3321	-0.12951	0.591415	-0.218983	0.826663	0.971579
CCR2	77.319	-0.515378	0.515838	-0.999108	0.317742	0.872606
CCR5	55.8812	-0.45572	0.355858	-1.28063	0.200325	0.801302
CCR6	21.4715	0.0494831	0.410043	0.120678	0.903946	0.97507
CCR7	31.5694	-1.35598	0.64382	-2.10615	0.035191	0.583342
CCR8	7.33028	-0.789488	0.669953	-1.17842	0.238628	0.822345
CCRL1	71.4941	0.483783	0.554968	0.871732	0.383355	0.908372
CCRL2	49.7981	0.210196	0.380619	0.552246	0.58078	0.933455
CD14	725.786	0.508371	0.411893	1.23423	0.217117	0.818988
CD160	15.7633	-0.790965	0.511596	-1.54607	0.122087	0.76595
CD163	424.505	1.37879	0.435138	3.16863	0.00153159	0.129529
CD164	596.745	0.0590752	0.342408	0.172529	0.863022	0.971579
CD19	25.0148	-1.09502	0.560372	-1.9541	0.0506892	0.607779
CD1A	12.9186	-0.445172	0.62114	-0.716702	0.473558	0.908372
CD1D	39.0114	0.132826	0.436342	0.304408	0.760817	0.956271
CD2	45.147	-0.446896	0.412332	-1.08383	0.278442	0.87244
CD209	54.8499	0.761608	0.408466	1.86456	0.0622437	0.636548
CD22	72.5734	-1.40305	0.504847	-2.77916	0.00544992	0.223712
CD24	5663.87	0.0255424	0.337967	0.0755768	0.939756	0.987635
CD244	18.2542	0.847655	0.579578	1.46254	0.143594	0.772796
CD247	49.3073	-0.282947	0.395457	-0.715494	0.474304	0.908372
CD27	43.3854	-0.518017	0.50755	-1.02062	0.307433	0.87244
CD274	29.8364	-0.273566	0.326604	-0.837606	0.402252	0.908372
CD276	524.796	0.0367198	0.235427	0.155971	0.876056	0.972266
CD28	30.8658	-0.836576	0.390118	-2.14442	0.0319993	0.583342
CD34	71.3665	-0.429918	0.349793	-1.22906	0.219048	0.818988
CD36	196.092	0.794053	0.453403	1.75132	0.0798906	0.7079
CD3D	53.441	-0.305862	0.446466	-0.685074	0.493297	0.908372
CD3E	41.7408	0.0753584	0.512608	0.14701	0.883124	0.973575
CD3EAP	57.3301	-0.224098	0.306111	-0.732081	0.464119	0.908372
CD4	156.973	-0.0173668	0.357094	-0.0486336	0.961211	0.991781
CD40	120.316	-0.0543683	0.306373	-0.177458	0.859149	0.971579
CD40LG	38.4745	-0.356695	0.448135	-0.795956	0.426058	0.908372
CD44	1213.28	0.0636534	0.274825	0.231614	0.816838	0.971579
CD45R0	336.684	-0.13734	0.277972	-0.494077	0.621252	0.933455
CD45RA	42.0607	-1.10906	0.574112	-1.93179	0.053386	0.607779
CD45RB	55.2008	0.212849	0.385405	0.552272	0.580762	0.933455
CD46	1025.17	0.161306	0.304177	0.530303	0.595902	0.933455
CD48	105.386	-0.084677	0.472685	-0.17914	0.857828	0.971579
CD5	56.4028	-0.314423	0.458797	-0.68532	0.493142	0.908372
CD53	335.123	0.104853	0.401626	0.261073	0.794037	0.969216
CD55	53.3829	-0.209397	0.356216	-0.587837	0.556642	0.927135
CD58	181.967	0.139062	0.325478	0.427254	0.669194	0.937953
CD59	3229.87	0.442568	0.33137	1.33557	0.181691	0.798559
CD6	38.9758	-0.152275	0.415294	-0.366668	0.713867	0.945553
CD7	22.0506	-0.21546	0.395533	-0.544734	0.585936	0.933455
CD70	8.20451	-0.110145	0.68121	-0.16169	0.87155	0.972266
CD74	14328.8	-0.346076	0.293863	-1.17768	0.238925	0.822345
CD79A	57.6022	-1.16435	0.960634	-1.21207	0.225487	0.818988
CD79B	59.0802	-0.914208	0.455515	-2.00698	0.0447519	0.589402
CD80	18.7628	0.28293	0.403734	0.700784	0.483438	0.908372
CD81	4295.77	0.245988	0.325031	0.756812	0.449162	0.908372
CD82	80.1448	-0.05064	0.297642	-0.170137	0.864902	0.971579
CD83	147.89	0.0799601	0.438256	0.182451	0.855229	0.971579
CD86	32.0182	0.196531	0.440517	0.446136	0.655499	0.9339
CD8A	27.4821	0.800262	0.428095	1.86936	0.0615731	0.636548
CD8B	28.7692	-0.293047	0.426649	-0.686858	0.492172	0.908372
CD9	552.011	0.292089	0.380444	0.767758	0.442631	0.908372
CD96	109.894	-0.970837	0.486087	-1.99725	0.0457981	0.589402
CD97	354.376	0.205922	0.28111	0.732531	0.463845	0.908372
CD99	2077.83	-0.106324	0.289953	-0.366694	0.713847	0.945553
CDH5	226.014	-0.0489079	0.324747	-0.150603	0.880289	0.973575
CDKN1A	189.653	1.23874	0.30872	4.01249	6.00822e-05	0.00940618
CEACAM1	155.015	-0.318269	0.41728	-0.762723	0.445628	0.908372
CEACAM6	11.4594	-0.417835	0.744088	-0.56154	0.57443	0.933455
CEACAM8	9.91632	-0.114891	0.653444	-0.175823	0.860433	0.971579
CEBPB	409.723	0.93898	0.335865	2.79571	0.00517862	0.223712
CFB	587.392	-0.274076	0.316262	-0.86661	0.386156	0.908372
CFD	105.03	-0.712625	0.517558	-1.3769	0.168544	0.798559
CFH	623.28	-0.289293	0.344127	-0.840657	0.40054	0.908372
CFI	2279.61	-0.285309	0.303708	-0.939419	0.347516	0.902321
CFP	28.8222	0.479503	0.444946	1.07767	0.281183	0.87244
CHUK	227.56	0.100205	0.248779	0.402787	0.687105	0.938004
CIITA	119.014	-0.0116657	0.396197	-0.0294442	0.97651	0.99633
CISH	155.417	-0.648268	0.289584	-2.23862	0.025181	0.559461
CLEC4A	64.4413	0.407541	0.358605	1.13646	0.255764	0.865212
CLEC4E	55.2178	1.4119	0.43181	3.26972	0.00107654	0.106219
CLEC5A	30.8848	1.10501	0.68583	1.61121	0.107135	0.763484
CLEC6A	7.56346	-0.673111	0.636924	-1.05681	0.290596	0.87244
CLEC7A	38.8654	0.489361	0.312167	1.56763	0.116968	0.76595
CLU	13.1544	-0.754127	0.554543	-1.35991	0.173859	0.798559
CMKLR1	188.192	0.165808	0.240296	0.690014	0.490186	0.908372
CR1	88.1787	0.343041	0.321895	1.06569	0.286564	0.87244
CR2	14.1281	-0.315463	0.762711	-0.413608	0.679161	0.937953
CRADD	115.974	0.254623	0.400969	0.635019	0.525416	0.919123
CSF1	69.0694	-0.302075	0.337143	-0.895984	0.370261	0.908372
CSF1R	47.0979	0.476639	0.353682	1.34765	0.177772	0.798559
CSF2	3.40528	-0.275626	0.79488	-0.346751	0.728778	0.953398
CSF2RB	152.385	-0.0878689	0.312127	-0.281516	0.778314	0.961925
CSF3R	77.8468	0.518979	0.350594	1.48029	0.138797	0.768351
CTLA4_all	18.8577	-0.126574	0.574709	-0.22024	0.825684	0.971579
CTLA4-TM	12.0037	-1.46122	0.606479	-2.40935	0.0159809	0.394195
CTNNB1	1618.33	-0.0870065	0.263594	-0.330078	0.741341	0.953398
CTSC	1837.16	0.304942	0.299409	1.01848	0.30845	0.87244
CTSG	24.2472	0.369851	0.615735	0.600666	0.548063	0.926241
CTSS	861.167	0.427522	0.261067	1.6376	0.101506	0.760653
CUL9	197.532	-0.100318	0.289926	-0.346013	0.729333	0.953398
CX3CL1	207.411	0.251154	0.319244	0.786714	0.431449	0.908372
CX3CR1	42.2699	-0.281514	0.504533	-0.55797	0.576865	0.933455
CXCL1	130.453	0.987392	0.4841	2.03964	0.0413858	0.583342
CXCL10	65.7285	-0.625964	0.600156	-1.043	0.296948	0.87244
CXCL11	24.4898	-0.370505	0.469974	-0.788351	0.430491	0.908372
CXCL12	2482.22	-1.6238	0.349254	-4.64934	3.32993e-06	0.00197132
CXCL13	13.7179	-0.255294	0.573576	-0.445091	0.656254	0.9339
CXCL2	111.448	1.17873	0.480071	2.45532	0.014076	0.394195
CXCL9	121.859	0.640909	0.386797	1.65697	0.0975264	0.759679
CXCR1	6.07128	0.480073	0.710122	0.676042	0.499014	0.908372
CXCR2	26.1359	1.12532	0.54841	2.05198	0.040172	0.583342
CXCR3	37.8683	-0.583642	0.492006	-1.18625	0.235524	0.822345
CXCR4	363.596	0.742965	0.423477	1.75444	0.0793549	0.7079
CXCR6	15.2067	0.622186	0.519539	1.19757	0.231083	0.818988
CYBB	373.116	0.181507	0.357257	0.508058	0.611413	0.933455
DEFB1	108.773	-1.27782	0.504487	-2.53291	0.0113121	0.337722
DEFB103A	12.7731	-0.174004	0.660659	-0.26338	0.792258	0.969216
DEFB103B	7.35674	-0.031895	0.662905	-0.0481139	0.961625	0.991781
DEFB4A	13.1394	-0.276122	0.638887	-0.432192	0.665602	0.937953
DPP4	304.561	-0.387177	0.385632	-1.00401	0.315375	0.87244
DUSP4	22.2267	-0.0715942	0.446331	-0.160406	0.872561	0.972266
EBI3	10.5068	0.480169	0.653627	0.734622	0.46257	0.908372
EDNRB	422.081	0.11804	0.351422	0.335892	0.736952	0.953398
EEF1G	4319.63	0.165374	0.316638	0.522282	0.601474	0.933455
EGR1	193.161	1.66773	0.564141	2.95622	0.00311432	0.177826
EGR2	20.389	-0.151938	0.473254	-0.32105	0.748172	0.954182
ENTPD1	66.5154	-0.228775	0.346843	-0.659593	0.509515	0.911643
EOMES	8.71184	-0.446902	0.596806	-0.748824	0.453963	0.908372
ETS1	543.119	-0.14809	0.252018	-0.587619	0.556788	0.927135
FADD	56.3326	0.0679438	0.39245	0.173128	0.862551	0.971579
FAS	50.4331	0.740504	0.339789	2.17931	0.0293089	0.583342
FCAR	6.08688	-1.06623	0.720149	-1.48057	0.138721	0.768351
FCER1A	114.485	-1.52046	0.630974	-2.4097	0.0159655	0.394195
FCER1G	289.074	0.380483	0.283759	1.34087	0.179964	0.798559
FCGR1A/B	39.6245	-0.109945	0.631717	-0.174042	0.861832	0.971579
FCGR2A	161.467	0.968804	0.329214	2.94278	0.00325277	0.177826
FCGR2A/C	460.566	0.653878	0.351076	1.8625	0.0625328	0.636548
FCGR2B	125.502	0.400382	0.413975	0.967164	0.333462	0.885244
FCGR3A/B	133.954	1.48096	0.359163	4.12337	3.73365e-05	0.00940618
FCGRT	2076.38	-0.0605109	0.383115	-0.157945	0.8745	0.972266
FKBP5	576.23	1.23423	0.804578	1.534	0.125029	0.768351
FN1	885.518	0.0421169	0.330594	0.127398	0.898626	0.97507
FOXP3	14.9627	-0.709913	0.456673	-1.55453	0.120057	0.76595
FYN	276.557	-0.359206	0.297486	-1.20747	0.227251	0.818988
G6PD	275.914	0.462454	0.343327	1.34698	0.177987	0.798559
GAPDH	9092.18	0.466198	0.266398	1.75001	0.080117	0.7079
GATA3	27.4662	0.540771	0.410627	1.31694	0.187858	0.798559
GBP1	104.999	0.143992	0.286517	0.502561	0.615273	0.933455
GBP5	34.8089	-0.169804	0.415842	-0.408339	0.683025	0.937953
GFI1	33.3646	-0.498207	0.451971	-1.1023	0.270332	0.87192
GNLY	25.7627	0.225531	0.425836	0.529619	0.596376	0.933455
GP1BB	31.1088	-0.58523	0.405623	-1.44279	0.149079	0.787855
GPI	1318.94	0.312089	0.293884	1.06194	0.288261	0.87244
GPR183	50.5891	-0.3721	0.662872	-0.561344	0.574563	0.933455
GUSB	255.171	0.0520084	0.379988	0.136868	0.891135	0.97507
GZMA	94.8084	0.0756523	0.411753	0.183732	0.854223	0.971579
GZMB	41.9035	-0.755565	0.510429	-1.48025	0.138805	0.768351
GZMK	81.5432	-0.552293	0.467859	-1.18047	0.237814	0.822345
HAMP	6.39404	0.406238	0.674574	0.602214	0.547031	0.926241
HAVCR2	153.745	0.153238	0.328354	0.466685	0.640725	0.9339
HFE	33.4115	0.254905	0.367613	0.693406	0.488055	0.908372
HLA-A	3003.85	-0.127417	0.313531	-0.406395	0.684452	0.937953
HLA-B	3007	-0.0534626	0.291073	-0.183674	0.854269	0.971579
HLA-C	1980.24	0.251212	0.363682	0.690747	0.489725	0.908372
HLA-DMA	562.727	0.0507639	0.261435	0.194174	0.84604	0.971579
HLA-DMB	228.74	0.0859353	0.27888	0.308144	0.757973	0.956271
HLA-DOB	59.1915	-0.378594	0.358757	-1.05529	0.291291	0.87244
HLA-DPA1	2316.05	-0.285796	0.293798	-0.972761	0.330672	0.881793
HLA-DPB1	1690.77	-0.527365	0.317363	-1.66171	0.0965716	0.759679
HLA-DQA1	479.92	-1.14887	1.90553	-0.602913	0.546566	0.926241
HLA-DQB1	216.333	-0.940375	1.8406	-0.510906	0.609417	0.933455
HLA-DRA	3244.3	-0.0498299	0.264331	-0.188513	0.850475	0.971579
HLA-DRB1	179.902	-0.982078	0.83843	-1.17133	NA	NA
HLA-DRB3	2890.21	-0.180558	0.323043	-0.558928	0.576211	0.933455
HPRT1	383.002	-0.229183	0.246661	-0.929144	0.352815	0.908114
HRAS	120.631	-0.361458	0.276636	-1.30662	0.191343	0.798559
ICAM1	303.117	0.283675	0.296515	0.956695	0.338721	0.891213
ICAM2	81.9895	-0.00054557	0.316587	-0.00172329	0.998625	0.99993
ICAM3	212.822	-0.14706	0.287794	-0.510989	0.609358	0.933455
ICAM4	15.8546	-0.648244	0.505031	-1.28357	0.199292	0.801302
ICAM5	4.79173	-0.402884	0.806471	-0.499565	0.617382	0.933455
ICOS	14.9663	-0.363229	0.480993	-0.755165	0.45015	0.908372
ICOSLG	260.023	-0.0474816	0.306807	-0.15476	0.87701	0.972266
IDO1	24.1378	-0.330322	0.496292	-0.665581	0.505679	0.911643
IFI16	451.545	-0.154621	0.242607	-0.637329	0.523911	0.919123
IFI35	119.392	-0.139281	0.331471	-0.420191	0.674346	0.937953
IFIH1	95.5238	-0.0474562	0.287248	-0.16521	0.868779	0.972266
IFIT2	108.149	-0.135066	0.413769	-0.326429	0.7441	0.953398
IFITM1	1106.63	0.112973	0.333351	0.338901	0.734684	0.953398
IFNA1/13	13.0017	0.112279	0.657793	0.17069	0.864468	0.971579
IFNA2	8.80913	-0.119786	0.633174	-0.189183	0.849949	0.971579
IFNAR1	56.2562	-0.160509	0.301734	-0.531955	0.594757	0.933455
IFNAR2	456.418	0.291108	0.209829	1.38736	0.165332	0.798559
IFNB1	10.4041	0.00969608	0.718824	0.0134888	0.989238	0.997417
IFNG	4.18123	0.774281	0.745124	1.03913	0.298745	0.87244
IFNGR1	752.36	0.365554	0.247808	1.47515	0.140172	0.768351
IGF2R	354.612	0.219155	0.32465	0.67505	0.499644	0.908372
IKBKAP	166.66	-0.0986074	0.320582	-0.307589	0.758395	0.956271
IKBKB	314.955	-0.210543	0.244493	-0.861142	0.38916	0.908372
IKBKE	141.571	0.00971706	0.271521	0.0357875	0.971452	0.99633
IKBKG	195.642	-0.265295	0.297343	-0.892218	0.372276	0.908372
IKZF1	27.1634	-0.0457128	0.398182	-0.114804	0.908601	0.977985
IKZF2	35.4994	-0.0260271	0.3474	-0.0749197	0.940279	0.987635
IKZF3	47.641	-0.546025	0.485749	-1.12409	0.260975	0.87192
IL10	9.57163	-0.671198	0.659443	-1.01783	0.308761	0.87244
IL10RA	274.852	0.0420033	0.267074	0.157272	0.87503	0.972266
IL11RA	62.3274	0.0718789	0.377864	0.190224	0.849133	0.971579
IL12A	7.55484	-0.860505	0.68207	-1.26161	0.20709	0.802403
IL12B	8.93919	-1.03058	0.768847	-1.34042	0.18011	0.798559
IL12RB1	33.8362	0.213218	0.467668	0.455917	0.64845	0.9339
IL13	4.05732	-0.156372	0.720942	-0.216899	0.828287	0.971579
IL13RA1	577.882	-0.0713543	0.231656	-0.308019	0.758068	0.956271
IL15	57.382	0.168737	0.328713	0.513327	0.607723	0.933455
IL16	158.049	-0.591729	0.390563	-1.51507	0.129756	0.768351
IL17A	5.46851	-1.47022	0.783159	-1.87729	0.0604782	0.636548
IL17B	8.76263	-0.698758	0.676344	-1.03314	0.301538	0.87244
IL17F	8.43163	-0.828219	0.603616	-1.37209	0.170034	0.798559
IL18	167.583	0.0787137	0.283228	0.277916	0.781077	0.963328
IL18R1	90.8134	0.328631	0.32701	1.00496	0.314917	0.87244
IL18RAP	30.1369	0.536923	0.382029	1.40545	0.159887	0.795405
IL19	6.09344	0.326254	0.642181	0.508041	0.611424	0.933455
IL1A	7.82089	-0.286274	0.628279	-0.455649	0.648643	0.9339
IL1B	35.8514	-0.209752	0.508248	-0.412697	0.679829	0.937953
IL1R1	305.86	0.053805	0.247834	0.217101	0.82813	0.971579
IL1R2	35.7264	0.377544	0.443999	0.850328	0.395143	0.908372
IL1RAP	50.2381	0.120813	0.326492	0.370034	0.711358	0.945553
IL1RL1	146.165	0.42893	0.546191	0.78531	0.432272	0.908372
IL1RL2	30.5281	-0.240546	0.376259	-0.639309	0.522622	0.919123
IL1RN	24.1898	0.928903	0.652301	1.42404	0.154435	0.787855
IL2	7.23036	-1.20775	0.755535	-1.59853	0.109925	0.763484
IL20	8.98016	-0.948789	0.79035	-1.20047	0.229958	0.818988
IL21	8.68546	0.715207	0.589308	1.21364	0.224886	0.818988
IL21R	23.3513	-0.305997	0.427972	-0.714992	0.474614	0.908372
IL22	8.84685	-0.955921	0.682633	-1.40034	0.161411	0.796293
IL22RA2	4.50958	-0.151122	0.708409	-0.213326	0.831073	0.971579
IL23A	12.4375	-0.93537	0.602164	-1.55335	0.12034	0.76595
IL23R	18.4868	-0.47249	0.574941	-0.821806	0.411187	0.908372
IL26	8.19239	-0.366736	0.670987	-0.546562	0.58468	0.933455
IL27	6.32808	-0.340275	0.61024	-0.557608	0.577112	0.933455
IL28A	13.4394	-0.327719	0.70547	-0.464539	0.642262	0.9339
IL28A/B	10.0629	-0.52275	0.544669	-0.959758	0.337177	0.891111
IL29	3.34327	-1.09258	0.859559	-1.27109	0.203696	0.802403
IL2RA	44.9297	0.0342352	0.351459	0.0974088	0.922402	0.985533
IL2RB	86.4177	-0.190026	0.426674	-0.445365	0.656056	0.9339
IL2RG	130.927	-0.210939	0.512373	-0.41169	0.680567	0.937953
IL3	6.24887	-0.147677	0.775079	-0.190532	0.848892	0.971579
IL32	8936.81	-1.01311	0.495836	-2.04324	0.0410283	0.583342
IL4	3.74829	0.491909	0.821217	0.598999	0.549173	0.926241
IL4R	292.015	0.160324	0.23734	0.675501	0.499357	0.908372
IL5	8.89844	-0.219604	0.771053	-0.284811	0.775789	0.961925
IL6	13.7594	-0.240524	0.572888	-0.419844	0.6746	0.937953
IL6R	101.162	0.278419	0.30385	0.916305	0.359507	0.908372
IL6ST	2692.8	-0.169771	0.220112	-0.771294	0.440533	0.908372
IL7	15.9174	0.437383	0.449629	0.972763	0.330671	0.881793
IL7R	247.829	-0.62173	0.862479	-0.720864	0.470993	0.908372
IL8	69.0878	1.47781	0.558462	2.64622	0.00813961	0.267703
IL9	3.25799	-1.0819	0.874599	-1.23703	0.216078	0.818988
ILF3	1165.99	-0.144858	0.213914	-0.67718	0.498292	0.908372
IRAK1	281.54	0.396897	0.280666	1.41413	0.157325	0.789291
IRAK2	63.9912	0.380652	0.312814	1.21686	0.223656	0.818988
IRAK3	37.6317	0.254221	0.450413	0.564418	0.572469	0.933455
IRAK4	125.585	-0.109959	0.294309	-0.373617	0.708689	0.945553
IRF1	236.975	-0.219016	0.246829	-0.887316	0.374909	0.908372
IRF3	73.9449	0.264402	0.326856	0.808924	0.418559	0.908372
IRF4	74.0192	-0.804287	0.480203	-1.67489	0.0939555	0.759679
IRF5	93.8624	-0.0458652	0.363883	-0.126044	0.899697	0.97507
IRF7	143.632	-0.0300705	0.315428	-0.0953323	0.924051	0.985533
IRF8	172.215	-0.602694	0.406105	-1.48408	0.137787	0.768351
IRGM	8.49889	-0.436342	0.568906	-0.766984	0.443091	0.908372
ITGA2B	18.7481	-0.604707	0.457649	-1.32133	0.18639	0.798559
ITGA4	66.9319	-0.197681	0.419537	-0.471188	0.637507	0.9339
ITGA5	194.325	0.499599	0.366866	1.3618	0.17326	0.798559
ITGA6	460.088	0.043347	0.357557	0.121231	0.903508	0.97507
ITGAE	54.8914	0.157438	0.380289	0.413996	0.678877	0.937953
ITGAL	131.013	-0.354649	0.37524	-0.945127	0.344594	0.898677
ITGAM	89.0149	0.0317522	0.382985	0.0829069	0.933926	0.985533
ITGAX	292.284	0.31936	0.405537	0.7875	0.430989	0.908372
ITGB1	1518.57	0.0668201	0.278226	0.240165	0.810202	0.971579
ITGB2	451.387	0.252371	0.321175	0.785775	0.431999	0.908372
ITLN1	12.1396	-0.713928	0.552271	-1.29271	0.19611	0.801302
ITLN2	4.27313	0.275844	0.797862	0.345729	0.729546	0.953398
JAK1	713.54	-0.00161493	0.216464	-0.00746051	0.994047	0.997417
JAK2	382.588	0.0363966	0.351196	0.103636	0.917458	0.98394
JAK3	120.086	-0.129109	0.2778	-0.464756	0.642107	0.9339
KCNJ2	32.2468	-0.285754	0.402342	-0.710225	0.477564	0.908372
KIR_Activating_Subgroup_1	5.44448	-0.425004	0.680856	-0.624219	0.532484	0.921726
KIR_Activating_Subgroup_2	7.15964	-0.217759	0.756383	-0.287895	0.773427	0.961925
KIR_Inhibiting_Subgroup_1	8.94217	0.130492	0.628759	0.207539	0.835589	0.971579
KIR_Inhibiting_Subgroup_2	5.19519	0.584331	0.65198	0.89624	0.370124	0.908372
KIR3DL1	5.43577	-0.257578	0.776663	-0.331647	0.740156	0.953398
KIR3DL2	8.53121	-0.981476	0.647584	-1.5156	0.129621	0.768351
KIR3DL3	3.02357	-0.181507	0.877298	-0.206893	0.836094	0.971579
KIT	64.1927	-1.24025	0.459188	-2.70097	0.0069138	0.255811
KLRAP1	14.8237	-0.238781	0.471851	-0.506052	0.61282	0.933455
KLRB1	112.404	-0.448128	0.416469	-1.07602	0.28192	0.87244
KLRC1	13.191	0.142919	0.606272	0.235734	0.813639	0.971579
KLRC2	21.6333	-0.211801	0.44891	-0.471812	0.637061	0.9339
KLRC3	8.10905	-1.10304	0.643834	-1.71324	0.0866685	0.754526
KLRC4	28.162	-0.55704	0.458488	-1.21495	0.224385	0.818988
KLRD1	9.14985	0.331449	0.657286	0.504269	0.614073	0.933455
KLRF1	22.053	0.160543	0.44056	0.364408	0.715554	0.945553
KLRF2	4.10065	-0.881716	0.793073	-1.11177	0.266236	0.87192
KLRG1	29.0509	-0.257243	0.546811	-0.470442	0.638039	0.9339
KLRG2	18.5515	0.559935	0.546316	1.02493	0.305397	0.87244
KLRK1	51.4288	-0.462676	0.415587	-1.11331	0.265576	0.87192
LAG3	18.4362	-0.402162	0.441	-0.911932	0.361805	0.908372
LAIR1	208.455	0.302836	0.335787	0.90187	0.367126	0.908372
LAMP3	22.687	-0.341595	0.44422	-0.768977	0.441907	0.908372
LCK	58.0084	-0.286786	0.501538	-0.571814	0.567448	0.933455
LCP2	534.611	-0.193382	0.262552	-0.736546	0.461399	0.908372
LEF1	78.1519	-0.852687	0.381772	-2.2335	0.025516	0.559461
LGALS3	664.917	-0.119769	0.231239	-0.517945	0.604497	0.933455
LIF	224.546	0.0089871	0.321481	0.0279553	0.977698	0.99633
LILRA1	27.6045	0.546332	0.542666	1.00676	0.314052	0.87244
LILRA2	28.3459	0.523222	0.508528	1.0289	0.303529	0.87244
LILRA3	10.4379	1.45146	0.688049	2.10953	0.0348991	0.583342
LILRA4	19.2051	-2.50722	0.644547	-3.88989	0.000100291	0.0118744
LILRA5	48.9891	1.42645	0.515638	2.76637	0.00566838	0.223712
LILRA6	13.7908	0.0165826	0.604919	0.0274129	0.97813	0.99633
LILRB1	58.7038	-0.39346	0.512945	-0.767061	0.443045	0.908372
LILRB2	74.4732	0.518945	0.404316	1.28351	0.199312	0.801302
LILRB3	58.0463	0.480101	0.36751	1.30636	0.191429	0.798559
LILRB4	97.4549	-0.227042	0.334676	-0.678392	0.497523	0.908372
LILRB5	59.226	0.543718	0.300934	1.80677	0.0707988	0.687097
LITAF	886.461	-0.0771658	0.23114	-0.333849	0.738493	0.953398
LTA	19.5154	0.0484195	0.502917	0.0962773	0.9233	0.985533
LTB4R	81.7505	0.413807	0.322637	1.28258	0.19964	0.801302
LTB4R2	85.4211	0.153284	0.389962	0.393075	0.694264	0.938004
LTBR	676.142	0.524145	0.297481	1.76194	0.0780792	0.7079
LTF	1642.93	0.356117	0.48714	0.731036	0.464757	0.908372
LY96	45.4787	0.566471	0.33811	1.6754	0.0938554	0.759679
MAF	111.991	-0.127245	0.392265	-0.324384	0.745647	0.953398
MALT1	202.94	-0.122974	0.243805	-0.504395	0.613984	0.933455
MAP4K1	113.878	-0.540498	0.378656	-1.42741	0.153461	0.787855
MAP4K2	135.318	-0.511203	0.315356	-1.62104	0.10501	0.763484
MAP4K4	505.413	0.0593652	0.200692	0.295803	0.76738	0.960442
MAPK1	768.698	-0.0878127	0.210102	-0.417952	0.675983	0.937953
MAPK11	33.7913	0.234434	0.37461	0.625807	0.531441	0.921726
MAPK14	501.289	0.0563312	0.240452	0.234272	0.814774	0.971579
MAPKAPK2	163.991	-0.09278	0.303247	-0.305955	0.759639	0.956271
MARCO	36.9447	-0.36501	0.533292	-0.684446	0.493693	0.908372
MASP1	109.893	-0.170614	0.456758	-0.373532	0.708752	0.945553
MASP2	6.95009	-0.546538	0.662646	-0.824781	0.409496	0.908372
MBL2	5.39844	-1.613	0.862395	-1.87038	0.0614315	0.636548
MBP	354.269	-0.386587	0.388432	-0.99525	0.319615	0.872606
MCL1	1196.73	0.474766	0.239269	1.98423	0.0472297	0.594893
MIF	1475.63	0.467828	0.313634	1.49164	0.135794	0.768351
MME	747.669	-1.22861	0.599499	-2.04939	0.0404235	0.583342
MR1	29.416	-0.546618	0.447226	-1.22224	0.221617	0.818988
MRC1	299.178	0.486091	0.34158	1.42307	0.154717	0.787855
MS4A1	42.1622	-1.46625	0.71678	-2.04561	0.0407949	0.583342
MSR1	203.231	0.461238	0.276357	1.66899	0.0951192	0.759679
MUC1	1100.94	0.254678	0.310834	0.819338	0.412593	0.908372
MX1	539.515	-0.229387	0.387883	-0.591382	0.554264	0.927135
MYD88	295.468	0.193602	0.284105	0.681444	0.49559	0.908372
NCAM1	40.211	-0.248052	0.46386	-0.534757	0.592818	0.933455
NCF4	91.5046	0.528761	0.35727	1.48	0.138873	0.768351
NCR1	8.3481	0.520858	0.620246	0.839761	0.401042	0.908372
NFATC1	65.859	-0.178322	0.28539	-0.624835	0.53208	0.921726
NFATC2	213.926	-0.329935	0.312688	-1.05516	0.291353	0.87244
NFATC3	230.22	-0.169066	0.264276	-0.639733	0.522346	0.919123
NFIL3	56.576	0.098665	0.348774	0.282891	0.77726	0.961925
NFKB1	70.4401	-0.438158	0.391463	-1.11928	0.263019	0.87192
NFKB2	339.852	-0.168921	0.218246	-0.77399	0.438937	0.908372
NFKBIA	1495.07	0.244481	0.265116	0.922167	0.356442	0.908372
NFKBIZ	473.83	0.254755	0.319074	0.798418	0.424628	0.908372
NLRP3	45.0522	-0.101968	0.380103	-0.268264	0.788496	0.969216
NOD1	65.7173	-0.33043	0.284917	-1.15974	0.246153	0.842327
NOD2	24.0881	0.0291087	0.45746	0.0636311	0.949264	0.987635
NOS2	22.3777	-0.0614539	0.463634	-0.132548	0.894551	0.97507
NOTCH1	368.564	-0.414969	0.283485	-1.46381	0.143246	0.772796
NOTCH2	499.157	-0.189805	0.251068	-0.75599	0.449655	0.908372
NT5E	455.618	0.286827	0.343519	0.834966	0.403737	0.908372
OAZ1	2275	1.85935e-05	0.211492	8.79157e-05	0.99993	0.99993
PAX5	13.0223	-0.786798	0.509813	-1.54331	0.122756	0.76595
PDCD1	20.6946	-0.789561	0.594603	-1.32788	0.184218	0.798559
PDCD1LG2	17.7418	0.207172	0.426629	0.485602	0.627249	0.9339
PDCD2	137.788	-0.189914	0.265229	-0.71604	0.473967	0.908372
PDGFB	62.2219	-0.285863	0.371058	-0.770401	0.441062	0.908372
PDGFRB	743.604	-0.312981	0.299545	-1.04485	0.296091	0.87244
PECAM1	957.474	0.336271	0.264281	1.2724	0.203231	0.802403
PIGR	4148.77	0.895919	0.354132	2.5299	0.0114095	0.337722
PLA2G2A	23.3499	1.16044	0.629987	1.84201	0.0654737	0.646007
PLA2G2E	6.85291	-0.279894	0.652346	-0.429058	0.667881	0.937953
PLAU	242.581	-0.614652	0.294913	-2.08418	0.0371439	0.583342
PLAUR	31.6235	0.531723	0.409896	1.29721	0.194558	0.801302
PML	645.909	0.0328424	0.262049	0.125329	0.900263	0.97507
POLR1B	96.1328	0.107428	0.32852	0.327006	0.743663	0.953398
POLR2A	953.27	0.0780743	0.321956	0.2425	0.808393	0.971579
POU2F2	67.9446	-0.159814	0.408425	-0.391293	0.695581	0.938004
PPARG	59.3395	-0.0480014	0.361278	-0.132865	0.8943	0.97507
PPBP	18.4615	-1.00449	0.63379	-1.58489	0.112992	0.763484
PPIA	257.162	0.0941803	0.240591	0.391455	0.695461	0.938004
PRDM1	52.9256	0.34875	0.305683	1.14089	0.253917	0.863903
PRF1	60.188	0.565916	0.304896	1.8561	0.0634397	0.636548
PRKCD	205.256	0.145674	0.305214	0.477286	0.633158	0.9339
PSMB10	264.708	-0.0636336	0.277998	-0.228899	0.818947	0.971579
PSMB5	311.245	0.255439	0.292353	0.873734	0.382263	0.908372
PSMB7	694.641	0.137189	0.290177	0.472777	0.636372	0.9339
PSMB8	657.101	-0.140452	0.239472	-0.586508	0.557534	0.927135
PSMB9	294.483	-0.00312049	0.274693	-0.0113599	0.990936	0.997417
PSMC2	491.468	0.237786	0.236716	1.00452	0.315127	0.87244
PSMD7	560.251	0.395924	0.248821	1.5912	0.111564	0.763484
PTAFR	107.641	0.224536	0.33874	0.662858	0.507422	0.911643
PTGER4	110.768	-0.620442	0.319959	-1.93913	0.0524856	0.607779
PTGS2	29.0285	-0.0222714	0.405096	-0.054978	0.956156	0.991321
PTK2	810.224	-0.126456	0.282283	-0.447976	0.654171	0.9339
PTPN2	142.548	0.00259812	0.262325	0.0099042	0.992098	0.997417
PTPN22	42.0684	0.137057	0.41924	0.326918	0.74373	0.953398
PTPN6	228.698	-0.0022219	0.236261	-0.00940445	0.992496	0.997417
PTPRC_all	406.792	0.0749658	0.411818	0.182036	0.855554	0.971579
PYCARD	39.5587	-0.0693476	0.34982	-0.198238	0.842859	0.971579
RAF1	214.882	0.216473	0.269523	0.803172	0.421875	0.908372
RAG1	24.4877	-0.338994	0.449844	-0.753582	0.4511	0.908372
RAG2	8.23763	-0.450512	0.711001	-0.63363	0.526322	0.919123
RARRES3	743.273	-0.269088	0.383525	-0.701617	0.482918	0.908372
RELA	114.509	-0.0169236	0.251407	-0.0673154	0.946331	0.987635
RELB	80.0769	-0.258241	0.307222	-0.840569	0.40059	0.908372
RORC	78.4857	-0.228448	0.378074	-0.60424	0.545684	0.926241
RPL19	14938.3	0.0530735	0.279609	0.189813	0.849456	0.971579
RUNX1	113.74	-0.169107	0.384724	-0.439555	0.660259	0.937346
S100A8	112.41	1.75205	0.58872	2.97603	0.00292003	0.177826
S100A9	347.191	1.77406	0.603848	2.93792	0.0033042	0.177826
S1PR1	38.5089	-0.00751604	0.370008	-0.0203132	0.983794	0.997417
sCTLA4	7.36246	-0.871151	0.667028	-1.30602	0.191546	0.798559
SDHA	632.722	-0.180058	0.318497	-0.565338	0.571844	0.933455
SELE	31.8241	0.399813	0.567207	0.70488	0.480885	0.908372
SELL	101.392	-1.00234	0.478815	-2.09338	0.0363148	0.583342
SELPLG	20.7933	0.134919	0.422519	0.31932	0.749484	0.954182
SERPING1	3837.47	-0.0901855	0.275969	-0.326795	0.743823	0.953398
SH2D1A	16.7343	-0.465373	0.540557	-0.860914	0.389285	0.908372
SIGIRR	202.904	-0.275636	0.363662	-0.757946	0.448484	0.908372
SKI	557.691	-0.164252	0.278589	-0.589584	0.55547	0.927135
SLAMF1	28.6343	-0.69779	0.424687	-1.64307	0.100369	0.760653
SLAMF6	11.6163	-0.112362	0.60645	-0.185278	0.853011	0.971579
SLAMF7	22.8428	0.0183979	0.608924	0.0302138	0.975897	0.99633
SLC2A1	33.3113	-0.506688	0.385298	-1.31506	0.188491	0.798559
SMAD3	572.763	0.0242032	0.283295	0.0854345	0.931916	0.985533
SMAD5	259.868	-0.215314	0.265873	-0.809838	0.418033	0.908372
SOCS1	60.9413	-0.0110336	0.312261	-0.0353346	0.971813	0.99633
SOCS3	303.01	0.788632	0.384606	2.05049	0.0403164	0.583342
SPP1	33845.7	0.315996	0.342267	0.923243	0.355881	0.908372
SRC	440.825	0.296132	0.31151	0.950635	0.34179	0.895307
STAT1	639.412	0.282271	0.358915	0.786459	0.431599	0.908372
STAT2	958.623	-0.0834666	0.222984	-0.374316	0.708169	0.945553
STAT3	1997.67	0.140482	0.283788	0.495025	0.620582	0.933455
STAT4	52.7769	-0.241585	0.361738	-0.667846	0.504232	0.911643
STAT5A	111.173	-0.169001	0.272181	-0.620915	0.534655	0.922787
STAT5B	278.606	-0.309389	0.279639	-1.10639	0.268558	0.87192
STAT6	1702.75	-0.143709	0.272532	-0.52731	0.597978	0.933455
SYK	121.9	0.0244044	0.294248	0.0829384	0.933901	0.985533
TAGAP	54.0219	-0.0641061	0.473774	-0.13531	0.892367	0.97507
TAL1	28.2868	0.107014	0.442403	0.241892	0.808864	0.971579
TAP1	66.3494	0.313454	0.344768	0.909174	0.363258	0.908372
TAP2	97.2755	-0.222882	0.31105	-0.716546	0.473654	0.908372
TAPBP	787.47	-0.179812	0.242974	-0.740046	0.459272	0.908372
TBK1	231.948	0.0897343	0.241682	0.371291	0.710421	0.945553
TBP	157.957	-0.131801	0.275706	-0.478049	0.632615	0.9339
TBX21	26.2638	0.292865	0.457233	0.640516	0.521837	0.919123
TCF4	215.495	-0.378106	0.316629	-1.19416	0.232416	0.818988
TCF7	105.346	-0.715214	0.423293	-1.68964	0.0910964	0.759679
TFRC	221.329	-0.115773	0.288352	-0.401498	0.688054	0.938004
TGFB1	307.1	0.114527	0.248883	0.460164	0.645399	0.9339
TGFBI	707.04	0.545481	0.353599	1.54266	0.122914	0.76595
TGFBR1	276.601	-0.295824	0.368355	-0.803095	0.42192	0.908372
TGFBR2	706.294	-0.105113	0.344717	-0.304926	0.760423	0.956271
THY1	1123.21	-1.64104	0.410341	-3.99921	6.35553e-05	0.00940618
TICAM1	273.655	-0.154521	0.282014	-0.54792	0.583747	0.933455
TIGIT	25.4991	-0.573459	0.436082	-1.31502	0.188502	0.798559
TIRAP	39.6174	-0.0686118	0.400733	-0.171216	0.864054	0.971579
TLR1	108.037	0.590814	0.374629	1.57707	0.114781	0.763484
TLR2	127.964	0.551388	0.271659	2.02971	0.0423865	0.583554
TLR3	122.683	0.0204219	0.314528	0.0649287	0.948231	0.987635
TLR4	238.005	-0.00707168	0.275204	-0.0256962	0.9795	0.99633
TLR5	59.6188	0.292523	0.294619	0.992888	0.320765	0.872606
TLR7	18.2377	-0.364318	0.597602	-0.609633	0.542105	0.926241
TLR8	43.4329	0.0918065	0.346137	0.265232	0.790831	0.969216
TLR9	32.3515	-0.686762	0.389289	-1.76414	0.0777077	0.7079
TMEM173	359.015	-0.174605	0.264844	-0.659275	0.509719	0.911643
TNF	30.0772	0.439828	0.418368	1.05129	0.293123	0.87244
TNFAIP3	132.493	0.427337	0.325515	1.3128	0.18925	0.798559
TNFAIP6	11.6903	-0.262313	0.641403	-0.408968	0.682563	0.937953
TNFRSF10C	46.8405	0.494442	0.299706	1.64976	0.0989929	0.760653
TNFRSF11A	32.4496	-0.0309931	0.425375	-0.0728607	0.941917	0.987635
TNFRSF13B	6.04804	-1.36719	0.778679	-1.75578	0.0791261	0.7079
TNFRSF13C	41.5601	-1.27916	0.57697	-2.21703	0.0266214	0.562852
TNFRSF14	598.332	0.0787776	0.352468	0.223503	0.823144	0.971579
TNFRSF17	25.0579	-0.133018	0.567126	-0.234548	0.81456	0.971579
TNFRSF1B	143.619	0.563724	0.346039	1.62907	0.103297	0.763484
TNFRSF4	14.2458	0.514262	0.46719	1.10076	0.271002	0.87192
TNFRSF8	23.9625	-0.422142	0.389828	-1.0829	0.278855	0.87244
TNFRSF9	7.77635	-0.115883	0.636374	-0.182099	0.855505	0.971579
TNFSF10	2066.23	0.316146	0.338696	0.933422	0.350602	0.90636
TNFSF11	6.20141	-0.594855	0.754351	-0.788565	0.430366	0.908372
TNFSF12	346.716	-0.17903	0.307042	-0.583079	0.55984	0.928362
TNFSF13B	82.894	-0.134301	0.342839	-0.391731	0.695257	0.938004
TNFSF15	143.13	0.0245485	0.3752	0.0654278	0.947833	0.987635
TNFSF4	17.7111	-0.240469	0.444031	-0.54156	0.588122	0.933455
TNFSF8	24.7108	0.361381	0.397173	0.909883	0.362884	0.908372
TOLLIP	573.97	0.0972719	0.371391	0.261912	0.793389	0.969216
TP53	365.614	0.00259713	0.216422	0.0120003	0.990425	0.997417
TRAF1	85.9064	-0.268737	0.329493	-0.815609	0.414724	0.908372
TRAF2	139.727	-0.131433	0.254849	-0.51573	0.606043	0.933455
TRAF3	180.904	0.112609	0.245982	0.457795	0.647099	0.9339
TRAF4	222.012	0.10459	0.286141	0.365521	0.714723	0.945553
TRAF5	87.4798	-0.0627783	0.359495	-0.174629	0.861371	0.971579
TRAF6	249.631	0.142288	0.299771	0.474655	0.635033	0.9339
TUBB	672.303	-0.310023	0.302586	-1.02458	0.305562	0.87244
TYK2	194.254	0.0789241	0.263672	0.299327	0.764691	0.959103
UBE2L3	248.622	-0.313313	0.260957	-1.20063	0.229894	0.818988
VCAM1	1179.3	0.379044	0.382207	0.991726	0.321331	0.872606
VTN	15.2131	-0.413781	0.640158	-0.646372	0.518038	0.919123
XBP1	809.588	0.0750592	0.266211	0.281954	0.777979	0.961925
XCL1	12.5011	0.654101	0.64991	1.00645	0.3142	0.87244
XCR1	31.5701	-0.996142	0.512478	-1.94378	0.0519226	0.607779
ZAP70	117.956	-0.387827	0.436061	-0.889388	0.373794	0.908372
ZBTB16	503.661	0.335715	1.00832	0.332945	0.739176	0.953398
ZEB1	74.3046	-0.322722	0.362685	-0.889813	0.373566	0.908372

## Sheet: Skin wo IgAV8
	baseMean	log2FoldChange	lfcSE	stat	pvalue	padj
ABCB1	65.3365	1.42201	0.451665	3.14837	0.00164185	0.0438822
ABL1	261.166	0.0238352	0.440838	0.0540679	0.956881	0.992978
ADA	81.3953	0.677933	0.589599	1.14982	0.250217	0.560669
AHR	1452.3	0.310514	0.339407	0.914873	0.360258	0.638645
AICDA	6.67981	-0.265446	0.884318	-0.30017	0.764047	0.887865
AIRE	23.7011	-0.287834	0.580928	-0.495473	0.620266	0.821553
APP	1912.15	0.212958	0.343886	0.61927	0.535739	0.766534
ARG1	260.28	0.66661	0.681804	0.977716	0.328215	0.614619
ARG2	23.4014	1.30856	0.503063	2.60119	0.00929015	0.0925866
ARHGDIB	1067.82	-0.254843	0.311592	-0.817875	0.413429	0.69456
ATG10	73.2705	0.681835	0.468781	1.45449	0.145812	0.439589
ATG12	32.4245	0.127704	0.421085	0.303275	0.761681	0.887865
ATG16L1	241.265	-0.17258	0.367599	-0.469479	0.638727	0.829714
ATG5	160.859	0.476436	0.450746	1.05699	0.290514	0.583012
ATG7	379.36	0.0338105	0.300372	0.112562	0.910378	0.973276
ATM	24.8451	-0.405993	0.672371	-0.603823	0.545961	0.766534
B2M	11243.3	0.152851	0.422314	0.361938	0.717398	0.867951
B3GAT1	10.4112	-1.66173	1.06767	-1.55641	0.119611	0.39961
BATF	57.3542	-1.10654	0.532041	-2.0798	0.0375436	0.210244
BATF3	90.3415	-1.89318	0.692856	-2.73244	0.00628678	0.0770131
BAX	286.129	-0.225453	0.353951	-0.636961	0.52415	0.760988
BCAP31	945.299	-0.0425814	0.303726	-0.140197	0.888505	0.956851
BCL10	482.753	-0.158546	0.26274	-0.603433	0.546221	0.766534
BCL2	138.972	0.187646	0.359458	0.522024	0.601654	0.807799
BCL2L11	46.3769	0.280581	0.46251	0.606648	0.544084	0.766534
BCL3	275.462	-1.50863	0.456262	-3.30649	0.000944728	0.0292368
BCL6	487.539	-0.212633	0.449199	-0.473359	0.635957	0.829714
BID	25.2994	-0.464364	0.490688	-0.946353	0.343969	0.62041
BLNK	55.1918	0.15719	0.53613	0.293194	0.769374	0.888786
BST1	89.571	0.747212	0.525224	1.42265	0.154837	0.448492
BST2	59.7026	0.181878	0.419808	0.433241	0.66484	0.840701
BTK	50.6345	0.150295	0.381636	0.393819	0.693715	0.851574
BTLA	48.6769	1.24725	0.460363	2.70926	0.00674328	0.079301
C14orf166	1027.11	-0.063426	0.35464	-0.178846	0.858058	0.936064
C1QA	73.3941	0.663096	0.618125	1.07275	0.283382	0.582975
C1QB	137.584	0.382719	0.63703	0.600787	0.547982	0.767174
C1QBP	834.5	-0.793902	0.304168	-2.61008	0.00905223	0.0917709
C1R	1638.3	0.40216	0.393373	1.02234	0.306622	0.601618
C1S	592.591	0.599173	0.552075	1.08531	0.277784	0.577162
C2	60.9794	0.370967	0.467585	0.793369	0.427563	0.702091
C3	298.537	0.758338	0.660067	1.14888	0.250606	0.560669
C4A/B	63.1806	0.639956	0.496566	1.28876	0.197481	0.523057
C4BPA	19.7164	-0.294198	0.920733	-0.319526	0.749327	0.887865
C5	61.8958	0.941598	0.465349	2.02342	0.0430295	0.223906
C6	52.2197	0.453195	0.739428	0.612899	0.539943	0.766534
C7	49.6205	0.860837	0.724399	1.18835	0.234697	0.545448
C8A	19.2736	2.11204	0.655126	3.22387	0.00126471	0.0371826
C8B	14.2073	0.473524	0.779116	0.60777	0.54334	0.766534
C8G	15.0412	-0.252806	0.710428	-0.35585	0.721953	0.868115
C9	25.4237	1.96574	0.841196	2.33684	0.0194473	0.142812
CAMP	10.8725	-0.569147	0.791311	-0.719245	0.47199	0.736145
CARD9	41.4285	-0.211497	0.424409	-0.498332	0.61825	0.821553
CASP1	121.875	0.46606	0.386612	1.2055	0.228011	0.545448
CASP10	32.4644	2.24189	0.538165	4.16581	3.10251e-05	0.00364856
CASP2	313.648	-0.0136104	0.430811	-0.0315926	0.974797	0.992978
CASP3	88.5751	0.171383	0.567972	0.301745	0.762846	0.887865
CASP8	295.207	-0.196849	0.27773	-0.708777	0.478463	0.737253
CCBP2	42.9474	-0.189202	0.462946	-0.408692	0.682766	0.848702
CCL11	45.0743	0.547295	0.456648	1.19851	0.23072	0.545448
CCL13	326.01	-0.18824	0.694672	-0.270977	0.786409	0.900115
CCL15	22.8171	2.16647	0.602129	3.59801	0.000320662	0.0134678
CCL16	32.0026	0.862871	0.612489	1.40879	0.158896	0.457996
CCL18	310.036	-0.745286	0.919118	-0.810871	NA	NA
CCL19	2970.63	-1.60824	0.410184	-3.92079	8.82609e-05	0.00648718
CCL2	421.078	-1.96993	0.573488	-3.43499	0.000592573	0.021777
CCL20	28.2104	0.138363	0.723141	0.191335	0.848263	0.929069
CCL22	521.573	-1.98384	0.541567	-3.66314	0.000249138	0.0133176
CCL23	16.2495	-0.546298	0.628135	-0.869714	0.384457	0.664884
CCL24	188.578	-2.42107	0.937075	-2.58364	0.00977634	0.0942375
CCL26	62.1216	-1.17184	0.894689	-1.30978	0.190271	0.510864
CCL3	325.329	-2.4964	0.851044	-2.93334	0.00335336	0.0547716
CCL4	327.668	-2.20808	0.823569	-2.68111	0.00733792	0.0820974
CCL5	48.7377	0.41313	0.46456	0.889294	0.373845	0.652287
CCL7	9.41469	-2.00265	0.977027	-2.04974	0.0403903	0.216152
CCL8	39.5056	-0.133018	0.582565	-0.228332	0.819388	0.914232
CCND3	241.171	-0.149844	0.325053	-0.460984	0.64481	0.833717
CCR1	166.24	-1.46632	0.578706	-2.53379	0.0112836	0.105313
CCR10	8.71769	-0.0449312	0.863819	-0.0520146	0.958517	0.992978
CCR2	55.8217	0.626748	0.794911	0.788451	0.430433	0.703041
CCR5	64.4302	-0.608485	0.500414	-1.21596	0.223998	0.545448
CCR6	30.7616	0.666243	0.439196	1.51696	0.129276	0.418045
CCR7	69.1415	-0.536397	0.542115	-0.989452	0.322442	0.607679
CCR8	25.2819	0.940812	0.498501	1.88728	0.0591222	0.260422
CCRL1	336.37	0.444761	0.524629	0.847763	0.39657	0.67394
CCRL2	179.269	-1.57621	0.54605	-2.88656	0.00389476	0.0618952
CD14	438.796	-0.758253	0.429658	-1.76478	0.0776001	0.302178
CD160	30.5401	0.957561	0.697825	1.37221	0.169999	0.478275
CD163	491.734	-0.449991	0.554866	-0.810991	0.417371	0.695224
CD164	507.971	0.314104	0.455633	0.689378	0.490585	0.749258
CD19	25.3527	0.0770194	0.857758	0.0897915	0.928453	0.984315
CD1A	236.979	0.173875	0.293086	0.593257	0.553009	0.769628
CD1D	35.6133	-0.417943	0.397488	-1.05146	0.293048	0.586095
CD2	25.1659	0.0424662	0.621815	0.0682939	0.945552	0.99106
CD209	66.5631	-0.801603	0.590236	-1.35811	0.17443	0.485972
CD22	37.3683	0.13146	0.559886	0.234798	0.814366	0.912757
CD24	582.059	-0.623352	0.567097	-1.0992	0.271681	0.5685
CD244	21.8058	-0.572597	0.762251	-0.751192	0.452537	0.715301
CD247	52.7394	-0.635011	0.533713	-1.1898	0.234125	0.545448
CD27	27.3122	0.499534	0.539365	0.926151	0.354368	0.633338
CD274	104.705	-0.938385	0.64997	-1.44374	0.148813	0.439589
CD276	774.767	0.0433594	0.274663	0.157864	0.874564	0.945301
CD28	44.5877	0.489304	0.426273	1.14787	0.251024	0.560669
CD34	56.687	1.80796	0.639324	2.82793	0.00468499	0.0647874
CD36	1172.98	0.467222	0.464724	1.00537	0.314717	0.606733
CD3D	51.8798	0.422602	0.515286	0.820131	0.412141	0.694381
CD3E	31.858	-0.00452133	0.617275	-0.00732467	0.994156	0.998661
CD3EAP	70.2661	-0.485036	0.388423	-1.24873	0.211764	0.542631
CD4	125.172	0.843168	0.365892	2.30441	0.0211994	0.150184
CD40	126.514	0.0461543	0.586557	0.0786867	0.937282	0.985906
CD40LG	43.6619	0.0835013	0.41051	0.203409	0.838816	0.928858
CD44	6290	-0.545054	0.345417	-1.57796	0.114575	0.389421
CD45R0	404.797	-0.717718	0.374298	-1.9175	0.055174	0.249556
CD45RA	26.8733	-1.57811	0.689105	-2.29009	0.0220164	0.152301
CD45RB	67.8046	-0.340381	0.410176	-0.829841	0.406629	0.687062
CD46	688.777	0.512565	0.479948	1.06796	0.285539	0.582975
CD48	91.6626	0.279977	0.35279	0.793608	0.427424	0.702091
CD5	50.8174	-0.314443	0.711598	-0.441883	0.658574	0.836374
CD53	462.508	-0.953635	0.591891	-1.61117	0.107143	0.378669
CD55	45.0459	0.314991	0.64379	0.489276	0.624646	0.821682
CD58	243.682	-0.142913	0.360326	-0.396622	0.691646	0.851574
CD59	2168.72	-0.345758	0.466823	-0.740662	0.458898	0.723411
CD6	37.2754	-0.012661	0.495573	-0.0255483	0.979618	0.994845
CD7	15.0789	-1.10286	0.68677	-1.60586	0.108304	0.378669
CD70	12.8467	-0.0660712	0.79898	-0.0826944	0.934095	0.984315
CD74	8334.72	-0.394367	0.395582	-0.996927	0.3188	0.607679
CD79A	16.6389	-2.15202	1.04079	-2.06767	0.0386713	0.214516
CD79B	28.4216	-0.33696	0.537051	-0.627427	0.530379	0.766534
CD80	68.3466	-0.265725	0.589413	-0.450831	0.652112	0.833717
CD81	2800.81	0.11827	0.378899	0.312141	0.754933	0.887865
CD82	206.933	-0.310806	0.387625	-0.80182	0.422657	0.700063
CD83	353.645	-1.11513	0.445104	-2.50533	0.0122336	0.109182
CD86	51.1588	0.28874	0.586103	0.492644	0.622264	0.821553
CD8A	21.7649	0.395517	0.487218	0.811786	0.416914	0.695224
CD8B	34.9175	1.3965	0.553195	2.52442	0.011589	0.106474
CD9	1221.39	-0.00551172	0.391891	-0.0140644	0.988779	0.997259
CD96	51.9729	0.316342	0.448367	0.705543	0.480472	0.737644
CD97	393.49	-0.678268	0.447949	-1.51416	0.129984	0.418045
CD99	3358.05	0.129229	0.332221	0.388986	0.697287	0.854176
CDH5	202.518	0.349872	0.530955	0.658948	0.509929	0.757897
CDKN1A	525.614	-0.945358	0.519687	-1.81909	0.0688977	0.293564
CEACAM1	43.2774	0.236905	0.445561	0.531701	0.594933	0.802341
CEACAM6	101.565	0.158736	0.502964	0.3156	0.752306	0.887865
CEACAM8	19.8653	1.56383	0.645855	2.42133	0.0154639	0.129897
CEBPB	1159.11	-0.467144	0.421336	-1.10872	0.267551	0.565209
CFB	84.9651	0.585953	0.489125	1.19796	0.230932	0.545448
CFD	656.855	1.18764	0.586328	2.02555	0.0428106	0.223906
CFH	958.554	0.625877	0.616819	1.01468	0.310256	0.604075
CFI	59.2729	0.988031	0.503178	1.96358	0.0495786	0.242935
CFP	55.9271	0.185795	0.43331	0.428781	0.668082	0.841183
CHUK	205.628	-0.0309509	0.369019	-0.0838734	0.933157	0.984315
CIITA	84.1332	-0.261817	0.57731	-0.453512	0.65018	0.833717
CISH	100.106	-0.863107	0.571258	-1.51089	0.130817	0.418045
CLEC4A	267.555	-1.21777	0.695421	-1.75112	NA	NA
CLEC4E	93.3199	-0.566203	0.560784	-1.00966	0.312656	0.604743
CLEC5A	61.9534	-1.99702	0.705126	-2.83214	0.00462376	0.0647874
CLEC6A	27.1893	0.902174	0.771893	1.16878	0.242492	0.555921
CLEC7A	137.631	-0.337085	0.394644	-0.854151	0.393022	0.671605
CLU	18.9696	0.206963	0.669726	0.309026	0.757302	0.887865
CMKLR1	167.983	-0.153466	0.374412	-0.409886	0.68189	0.848702
CR1	82.3113	0.723875	0.377346	1.91833	0.0550692	0.249556
CR2	10.004	-3.08663	1.11951	-2.75712	0.00583136	0.07454
CRADD	68.7558	-0.170221	0.585608	-0.290674	0.7713	0.889264
CSF1	89.2591	-0.634896	0.511789	-1.24054	0.214775	0.542631
CSF1R	33.5338	-0.283323	0.468615	-0.604596	0.545447	0.766534
CSF2	15.42	-0.244886	0.615039	-0.398164	0.690509	0.851574
CSF2RB	520.899	-1.11612	0.4742	-2.35369	0.0185881	0.140126
CSF3R	463.087	-0.989381	0.632111	-1.5652	0.117536	0.39719
CTLA4-TM	21.7343	-0.398496	0.6217	-0.640977	0.521537	0.760988
CTLA4_all	37.104	0.551647	0.679876	0.811394	0.417139	0.695224
CTNNB1	1441.73	0.287416	0.374006	0.768481	0.442202	0.708312
CTSC	1157.57	-0.825732	0.505192	-1.63449	0.102156	0.375422
CTSG	227.332	0.73655	0.533316	1.38108	0.167255	0.475207
CTSS	768.767	-0.0310742	0.527078	-0.0589557	0.952987	0.992978
CUL9	206.686	0.209793	0.426622	0.491755	0.622892	0.821553
CX3CL1	76.0226	0.445848	0.403471	1.10503	0.269147	0.565209
CX3CR1	35.3051	1.36137	0.602114	2.26098	0.0237605	0.155951
CXCL1	57.0685	-0.855095	0.654379	-1.30673	0.191305	0.511306
CXCL10	55.3809	1.30397	0.676453	1.92765	0.0538984	0.249556
CXCL11	34.2207	1.15093	0.606199	1.8986	0.0576171	0.256702
CXCL12	2012.72	1.37578	0.481426	2.85771	0.00426704	0.0645864
CXCL13	9.80967	-0.0701965	0.671498	-0.104537	0.916743	0.978303
CXCL2	87.4538	0.0368049	0.434357	0.0847341	0.932473	0.984315
CXCL9	76.8432	0.83731	0.522098	1.60374	0.108771	0.378669
CXCR1	41.2871	-0.679957	0.552043	-1.23171	0.218057	0.543296
CXCR2	217.142	-0.640459	0.539704	-1.18668	0.235352	0.545448
CXCR3	26.4538	0.443624	0.518029	0.856369	0.391794	0.671605
CXCR4	898.997	-1.32961	0.56437	-2.35592	0.018477	0.140126
CXCR6	19.8999	1.15732	0.497235	2.3275	0.0199385	0.142974
CYBB	306.869	0.293262	0.446923	0.656179	0.511709	0.757897
DEFB1	39.0259	0.0941339	0.484776	0.19418	0.846035	0.929069
DEFB103A	57.9673	1.46953	0.690273	2.12891	0.033262	0.193644
DEFB103B	202.859	-2.42087	0.79092	-3.06082	0.00220732	0.0476778
DEFB4A	166.003	-0.56674	0.830321	-0.682556	0.494888	0.750265
DPP4	52.9431	0.599645	0.489839	1.22417	0.220888	0.545448
DUSP4	122.058	0.510692	0.411868	1.23994	0.214997	0.542631
EBI3	10.9042	-0.852383	0.795903	-1.07096	0.284185	0.582975
EDNRB	98.8334	0.346808	0.736457	0.470914	0.637702	0.829714
EGR1	177.673	-0.424595	0.581953	-0.729604	0.465632	0.730112
EGR2	120.184	-0.328994	0.730012	-0.45067	0.652227	0.833717
ENTPD1	103.905	0.356897	0.374671	0.952561	0.340813	0.618458
EOMES	6.35424	-0.450936	0.87353	-0.516223	0.605699	0.809434
ETS1	331.17	0.317585	0.328689	0.966217	0.333936	0.618458
FADD	49.9349	-0.49255	0.495951	-0.993141	0.320641	0.607679
FAS	36.3365	0.0023656	0.630704	0.00375073	0.997007	0.998661
FCAR	13.864	0.753621	0.604185	1.24734	0.212275	0.542631
FCER1A	273.667	1.34664	0.402876	3.34258	0.000830044	0.0287098
FCER1G	419.039	-0.681643	0.511326	-1.33309	0.182503	0.499125
FCGR1A/B	65.5929	0.601196	0.589704	1.01949	0.307971	0.601618
FCGR2A	240.37	-1.12405	0.558862	-2.01132	0.0442917	0.228452
FCGR2A/C	494.857	-0.30124	0.601838	-0.500534	0.616699	0.821553
FCGR2B	151.188	-0.165833	0.673279	-0.246307	0.805445	0.909783
FCGR3A/B	228.443	-0.0136826	0.429482	-0.0318585	0.974585	0.992978
FCGRT	924.802	0.613432	0.3387	1.81114	0.0701191	0.2945
FKBP5	418.265	-0.513465	0.419254	-1.22471	0.220684	0.545448
FN1	661.75	0.481226	0.526372	0.914231	0.360595	0.638645
FOXP3	32.4121	0.0645861	0.484458	0.133316	0.893943	0.959195
FYN	345.291	0.578158	0.361899	1.59757	0.110139	0.378724
GATA3	82.8313	0.0700872	0.539033	0.130024	0.896547	0.960237
GBP1	177.184	-0.611908	0.636997	-0.960615	0.336746	0.618458
GBP5	120.434	-1.94141	0.947372	-2.04926	0.0404367	0.216152
GFI1	42.9547	1.23648	0.494713	2.49939	0.0124409	0.109182
GNLY	51.5712	-0.842864	0.525649	-1.60348	0.10883	0.378669
GP1BB	253.29	-0.402655	0.590176	-0.682263	0.495073	0.750265
GPI	876.777	-0.632232	0.325478	-1.94247	0.05208	0.249556
GPR183	102.257	0.193257	0.334321	0.578059	0.563225	0.776919
GZMA	76.1169	0.471109	0.408439	1.15344	0.24873	0.560669
GZMB	60.7053	-0.626845	0.659458	-0.950546	0.341835	0.618458
GZMK	51.9257	1.07753	0.607277	1.77437	0.0760026	0.302178
HAMP	9.0666	-0.257372	0.685108	-0.375667	0.707164	0.864255
HAVCR2	54.4738	0.252475	0.39004	0.647304	0.517435	0.760629
HFE	37.987	0.637977	0.547793	1.16463	0.244168	0.556476
HLA-A	2067.14	-0.361051	0.318445	-1.13379	0.256881	0.560669
HLA-B	3194.72	-0.659747	0.34265	-1.92542	0.0541762	0.249556
HLA-C	1766.16	-0.663909	0.443217	-1.49793	0.134151	0.42409
HLA-DMA	399.421	0.222313	0.412146	0.539404	0.589608	0.796988
HLA-DMB	169.301	0.534555	0.432748	1.23526	0.216735	0.542631
HLA-DOB	57.6632	0.627005	0.439234	1.4275	0.153437	0.446639
HLA-DPA1	1566.45	0.302389	0.454214	0.66574	0.505577	0.754516
HLA-DPB1	1605.29	0.214932	0.354277	0.606677	0.544065	0.766534
HLA-DQA1	933.758	-2.25644	1.54954	-1.4562	0.145337	0.439589
HLA-DQB1	395.086	-2.21172	1.59899	-1.38319	0.166606	0.475207
HLA-DRA	2931.55	-0.115233	0.498775	-0.231032	0.81729	0.913624
HLA-DRB1	276.418	-2.56328	0.811673	-3.15803	0.00158841	0.0438822
HLA-DRB3	2216.15	-0.40037	0.459656	-0.87102	0.383743	0.664884
HRAS	292.585	-0.228653	0.35104	-0.65136	0.514814	0.76046
ICAM1	285.313	-1.13518	0.642889	-1.76575	0.0774382	0.302178
ICAM2	47.4121	0.625761	0.431021	1.45181	0.146554	0.439589
ICAM3	251.817	-0.480566	0.400648	-1.19947	0.230344	0.545448
ICAM4	8.53012	-0.935006	0.855418	-1.09304	0.274376	0.572104
ICAM5	12.5757	-1.28775	0.879321	-1.46449	0.143061	0.439589
ICOS	36.3107	1.36949	0.441812	3.09972	0.00193704	0.0474575
ICOSLG	226.473	-0.270757	0.433056	-0.625225	0.531824	0.766534
IDO1	44.35	0.442617	0.452526	0.978103	0.328023	0.614619
IFI16	862.146	-0.403042	0.345197	-1.16757	0.242979	0.555921
IFI35	74.2172	-0.887393	0.520517	-1.70483	0.088226	0.339065
IFIH1	98.7102	-0.643148	0.500143	-1.28593	0.198468	0.523315
IFIT2	110.671	0.184712	0.80693	0.228907	NA	NA
IFITM1	762.192	-0.236924	0.505392	-0.468791	0.639219	0.829714
IFNA1/13	39.1467	2.11035	0.610346	3.45763	0.000544945	0.0213618
IFNA2	24.7659	1.35301	0.731545	1.84953	0.0643814	0.279044
IFNAR1	62.1098	-0.355433	0.465397	-0.76372	0.445034	0.708312
IFNAR2	300.73	-0.539436	0.372103	-1.4497	0.147143	0.439589
IFNB1	32.0701	3.02718	0.6591	4.59291	4.3711e-06	0.000856736
IFNG	20.2022	1.45718	0.799294	1.82309	0.0682901	0.293099
IFNGR1	1135.48	-0.0614175	0.362817	-0.169279	0.865577	0.940775
IGF2R	230.97	-0.0860991	0.318387	-0.270423	0.786835	0.900115
IKBKAP	115.933	-0.585483	0.362681	-1.61432	0.106458	0.378669
IKBKB	288.52	0.121365	0.340451	0.356485	0.721478	0.868115
IKBKE	190.646	-0.140784	0.309086	-0.455484	0.648761	0.833717
IKBKG	217.57	-0.122252	0.363477	-0.336341	0.736614	0.880343
IKZF1	28.7675	0.0547423	0.589422	0.0928746	0.926003	0.984315
IKZF2	93.0576	1.35283	0.547026	2.47306	0.0133961	0.115837
IKZF3	30.075	-0.158938	0.642066	-0.247542	0.804489	0.909783
IL10	15.3335	-0.799254	0.658423	-1.21389	0.224789	0.545448
IL10RA	302.581	-0.347297	0.402972	-0.861839	0.388776	0.670382
IL11RA	124.518	0.68598	0.582253	1.17815	0.238738	0.550501
IL12A	13.9675	-1.56806	0.781833	-2.00562	0.0448971	0.229561
IL12B	21.895	2.00449	0.550612	3.64047	0.000272136	0.0133346
IL12RB1	49.3554	-1.15204	0.517522	-2.22607	0.0260094	0.165359
IL13	20.0799	-0.37383	0.525555	-0.711305	0.476895	0.737253
IL13RA1	565.123	-0.255945	0.299438	-0.854752	0.392688	0.671605
IL15	55.2586	0.420569	0.372405	1.12933	0.258758	0.560669
IL16	212.026	0.454183	0.371725	1.22183	0.221774	0.545448
IL17A	9.65002	-1.01404	1.01915	-0.994981	0.319745	0.607679
IL17B	9.23738	-0.54427	0.756544	-0.719415	0.471885	0.736145
IL17F	20.6104	0.469907	0.828981	0.566849	0.570817	0.776919
IL18	465.173	0.542117	0.603224	0.898699	0.368813	0.649287
IL18R1	113.974	-0.274647	0.357213	-0.76886	0.441976	0.708312
IL18RAP	66.2357	-0.499221	0.484474	-1.03044	0.302804	0.59748
IL19	27.4446	-1.17596	1.03695	-1.13405	0.256773	0.560669
IL1A	37.1881	0.255757	0.708163	0.361155	0.717983	0.867951
IL1B	115.703	-2.10074	0.921752	-2.27907	0.0226628	0.15495
IL1R1	403.537	-0.778577	0.328082	-2.37312	0.0176386	0.140126
IL1R2	271.486	-1.79327	0.455206	-3.93946	8.16647e-05	0.00648718
IL1RAP	217.872	-0.657375	0.306286	-2.14628	0.0318507	0.189174
IL1RL1	58.6824	-0.418425	0.545945	-0.766424	0.443424	0.708312
IL1RL2	75.0584	0.279402	0.424915	0.657547	0.510829	0.757897
IL1RN	623.931	-2.19999	0.728082	-3.02162	0.00251427	0.0476778
IL2	23.4386	2.2547	0.531737	4.24026	2.23265e-05	0.00328199
IL20	70.4885	-1.68668	1.00205	-1.68322	NA	NA
IL21	23.5675	1.85819	0.839478	2.21351	0.0268628	0.166267
IL21R	33.0898	-0.903386	0.80069	-1.12826	0.259211	0.560669
IL22	16.9668	1.10224	0.557655	1.97656	0.0480915	0.239642
IL22RA2	7.27572	-0.860622	0.763022	-1.12791	0.259357	0.560669
IL23A	25.0497	-0.266113	0.84586	-0.314607	0.75306	0.887865
IL23R	28.089	1.57104	0.573501	2.73939	0.00615537	0.0770076
IL26	28.7909	1.36001	0.761603	1.78572	0.0741438	0.302178
IL27	13.7334	-1.66307	1.16562	-1.42677	NA	NA
IL28A	28.5437	1.74879	0.658268	2.65666	0.00789192	0.0859343
IL28A/B	15.1497	0.0316644	0.771863	0.0410233	0.967277	0.992978
IL29	5.83668	-0.823795	0.921465	-0.894005	0.371319	0.650028
IL2RA	64.5805	-0.525416	0.786469	-0.66807	0.504089	0.754209
IL2RB	90.3169	-0.543756	0.507128	-1.07223	0.283619	0.582975
IL2RG	177.928	-0.202943	0.420616	-0.482489	0.629458	0.826164
IL3	12.1348	0.248605	0.760915	0.326719	0.743881	0.885429
IL32	10988.8	-0.809163	0.343367	-2.35655	0.0184456	0.140126
IL4	7.74315	-0.350494	0.886143	-0.395527	0.692454	0.851574
IL4R	429.992	-0.991051	0.348354	-2.84495	0.00444179	0.0647874
IL5	26.7583	1.85886	0.513636	3.61903	0.000295714	0.0133754
IL6	26.004	-2.16069	0.7167	-3.01477	0.00257172	0.0476778
IL6R	110.042	-0.577927	0.324056	-1.78341	0.074519	0.302178
IL6ST	1310.48	0.170956	0.35921	0.475923	0.634129	0.829714
IL7	31.8964	0.533209	0.704108	0.757283	0.44888	0.711433
IL7R	200.608	0.00800402	0.509138	0.0157207	0.987457	0.997259
IL8	1259.65	-3.31024	0.82851	-3.99541	NA	NA
IL9	18.8534	-3.13495	0.851213	-3.68292	0.000230577	0.0133176
ILF3	1477.65	-0.339152	0.284592	-1.19171	0.233375	0.545448
IRAK1	295.565	-0.746278	0.287702	-2.59392	0.00948875	0.0929898
IRAK2	73.3826	-1.63763	0.557482	-2.93755	0.00330816	0.0547716
IRAK3	45.1114	0.360639	0.537823	0.670553	0.502505	0.754209
IRAK4	166.314	0.356689	0.352727	1.01123	0.311905	0.604743
IRF1	230.919	-1.22601	0.556161	-2.20441	0.0274956	0.16841
IRF3	63.3068	0.314728	0.403826	0.779366	0.435764	0.708312
IRF4	162.617	-0.502865	0.450414	-1.11645	0.26423	0.564971
IRF5	84.7467	-0.732838	0.379559	-1.93076	0.0535128	0.249556
IRF7	136.278	-0.960829	0.432043	-2.22392	0.0261538	0.165359
IRF8	135.052	0.226758	0.375041	0.604623	0.54543	0.766534
IRGM	14.9282	1.77842	0.673152	2.64193	0.00824344	0.0860184
ITGA2B	23.1341	0.613674	0.833187	0.736539	0.461403	0.725414
ITGA4	50.1403	-0.675299	0.438913	-1.53857	0.123909	0.411631
ITGA5	404.39	-0.474645	0.464614	-1.02159	0.306975	0.601618
ITGA6	575.154	-0.659613	0.437786	-1.5067	0.131887	0.419188
ITGAE	64.541	-0.129424	0.618704	-0.209186	0.834303	0.927354
ITGAL	108.531	0.0588579	0.325638	0.180746	0.856567	0.936064
ITGAM	165.018	-0.512709	0.636415	-0.805621	0.420462	0.698394
ITGAX	944.377	-1.50013	0.499592	-3.00272	0.0026758	0.0476778
ITGB1	912.403	0.158907	0.427182	0.37199	0.709901	0.864255
ITGB2	540.784	-0.295894	0.523768	-0.564933	0.572119	0.776919
ITLN1	23.4928	1.06499	0.664186	1.60345	0.108835	0.378669
ITLN2	22.2538	1.58192	0.760025	2.08141	0.0373967	0.210244
JAK1	607.376	0.082939	0.292076	0.283964	0.776438	0.893436
JAK2	463.656	0.111045	0.308476	0.359977	0.718864	0.867951
JAK3	86.9654	-1.07435	0.49126	-2.18693	0.0287475	0.174263
KCNJ2	52.2346	0.448611	0.361913	1.23955	0.21514	0.542631
KIR3DL1	10.6436	0.791365	0.847924	0.933298	0.350666	0.628633
KIR3DL2	30.0577	-1.56277	1.08442	-1.4411	0.149556	0.439589
KIR3DL3	10.2707	0.978828	0.744812	1.31419	0.188781	0.509188
KIR_Activating_Subgroup_1	13.5712	-2.93244	0.881977	-3.32485	0.000884654	0.0288987
KIR_Activating_Subgroup_2	20.1369	1.32072	0.760025	1.73773	0.0822577	0.318207
KIR_Inhibiting_Subgroup_1	14.2868	-0.972189	0.799779	-1.21557	0.224148	0.545448
KIR_Inhibiting_Subgroup_2	15.2667	-1.96516	0.938861	-2.09313	0.0363375	0.207441
KIT	110.102	0.0192392	0.609617	0.0315595	0.974823	0.992978
KLRAP1	26.2169	-0.810488	0.536397	-1.51099	0.130792	0.418045
KLRB1	52.6362	-0.594443	0.411334	-1.44516	0.148413	0.439589
KLRC1	28.7526	1.72206	0.562912	3.0592	0.00221931	0.0476778
KLRC2	47.2299	1.67867	0.414511	4.04977	5.1268e-05	0.00502426
KLRC3	7.19967	-1.68491	0.854644	-1.97147	0.0486698	0.240486
KLRC4	50.2655	1.00769	0.657628	1.53231	0.125446	0.414394
KLRD1	10.112	0.0250065	0.734038	0.034067	0.972824	0.992978
KLRF1	25.696	1.60242	0.532859	3.00721	0.00263654	0.0476778
KLRF2	7.47472	-1.6024	0.905004	-1.7706	0.0766267	0.302178
KLRG1	24.0398	0.123737	0.552963	0.223771	0.822935	0.916451
KLRG2	35.5321	-0.348316	0.602796	-0.577834	0.563376	0.776919
KLRK1	51.753	0.716438	0.640327	1.11886	0.263199	0.564821
LAG3	24.4086	-0.565335	0.534219	-1.05824	0.289944	0.583012
LAIR1	184.731	-0.429502	0.401751	-1.06908	0.285035	0.582975
LAMP3	138.888	0.339386	0.352101	0.963888	0.335102	0.618458
LCK	52.4213	0.0137128	0.42546	0.0322306	0.974288	0.992978
LCP2	793.719	-1.18924	0.557675	-2.1325	0.0329661	0.193644
LEF1	62.9387	0.441051	0.527186	0.836614	0.40281	0.682571
LGALS3	3298.83	0.33581	0.375722	0.893771	0.371445	0.650028
LIF	81.0533	0.0814998	0.498297	0.163557	0.87008	0.942186
LILRA1	39.274	0.181176	0.571041	0.317274	0.751036	0.887865
LILRA2	43.5361	-0.151115	0.578265	-0.261325	0.793842	0.906367
LILRA3	30.6835	-1.20909	0.535181	-2.25921	0.0238701	0.155951
LILRA4	22.9613	0.147936	0.721525	0.205032	0.837547	0.928858
LILRA5	65.8374	-1.29295	0.628853	-2.05604	0.0397789	0.216152
LILRA6	54.173	-0.22502	0.548335	-0.410369	0.681535	0.848702
LILRB1	51.6413	-0.790643	0.764932	-1.03361	0.301317	0.597257
LILRB2	124.897	-0.655121	0.523107	-1.25237	0.210437	0.542631
LILRB3	219.078	-1.21444	0.42999	-2.82434	0.00473785	0.0647874
LILRB4	110.471	-0.661967	0.578375	-1.14453	0.252404	0.560669
LILRB5	81.9915	0.67908	0.312564	2.17261	0.0298094	0.178857
LITAF	721.674	-0.491852	0.49195	-0.999801	0.317407	0.607679
LTA	42.1948	-0.0031627	0.715432	-0.00442069	0.996473	0.998661
LTB4R	615.759	-0.794175	0.282849	-2.80777	0.00498854	0.066665
LTB4R2	688.976	-0.900366	0.243404	-3.69906	0.000216403	0.0133176
LTBR	553.447	-0.793477	0.269951	-2.93934	0.0032891	0.0547716
LTF	45.4244	-0.288464	0.587038	-0.491389	0.623151	0.821553
LY96	50.881	0.232489	0.405394	0.573489	0.566314	0.776919
MAF	151.617	0.334536	0.41835	0.799656	0.42391	0.700166
MALT1	190.021	0.348188	0.303998	1.14536	0.252058	0.560669
MAP4K1	91.0918	0.133197	0.386256	0.344842	0.730213	0.874471
MAP4K2	87.1545	0.123227	0.518399	0.237708	0.812108	0.912757
MAP4K4	726.575	-0.448066	0.272648	-1.64339	0.100302	0.373507
MAPK1	960.195	-0.00732902	0.316415	-0.0231627	0.981521	0.995059
MAPK11	48.799	-1.33498	0.655313	-2.03717	0.041633	0.220542
MAPK14	524.103	-0.097663	0.318811	-0.306335	0.75935	0.887865
MAPKAPK2	117.206	-0.767213	0.32892	-2.33252	0.0196731	0.142812
MARCO	68.3235	0.864585	0.590787	1.46345	0.143346	0.439589
MASP1	43.165	0.411034	0.574716	0.715195	0.474488	0.736145
MASP2	14.6729	-1.0337	0.635709	-1.62606	0.103937	0.378669
MBL2	18.7075	-2.40688	1.14191	-2.10777	0.0350512	0.20206
MBP	241.048	-0.427187	0.309341	-1.38096	0.167292	0.475207
MCL1	1459.09	-0.580484	0.40071	-1.44864	0.147439	0.439589
MIF	1229.06	-0.533476	0.357008	-1.4943	0.135098	0.4248
MME	79.202	1.00607	0.5552	1.81208	0.0699733	0.2945
MR1	30.8888	1.0918	0.460821	2.36926	0.0178238	0.140126
MRC1	417.134	-1.02136	0.613387	-1.66512	0.0958893	0.363761
MS4A1	8.2573	-0.437551	0.838353	-0.521917	0.601728	0.807799
MSR1	261.177	-0.233006	0.561937	-0.414648	0.6784	0.848702
MUC1	155.583	-0.976339	0.879715	-1.10984	0.26707	0.565209
MX1	863.981	-1.25483	0.534795	-2.34637	0.0189574	0.141101
MYD88	433.401	-0.345163	0.362016	-0.953446	0.340364	0.618458
NCAM1	32.0908	0.633818	0.632269	1.00245	0.316126	0.607458
NCF4	131.169	-0.270648	0.416714	-0.649483	0.516027	0.76046
NCR1	7.9521	-0.671806	0.702859	-0.955819	0.339164	0.618458
NFATC1	105.161	0.173716	0.335784	0.517344	0.604916	0.809434
NFATC2	258.185	0.613668	0.454222	1.35103	0.176685	0.487725
NFATC3	262.325	-0.0871773	0.356399	-0.244606	0.806762	0.909783
NFIL3	98.0581	0.303637	0.442394	0.686348	0.492494	0.750223
NFKB1	99.7603	-0.213056	0.346183	-0.615443	0.538262	0.766534
NFKB2	416.288	-0.918353	0.341347	-2.69038	0.00713709	0.0820974
NFKBIA	2196.3	-0.617093	0.377488	-1.63474	0.102104	0.375422
NFKBIZ	436.925	-0.403404	0.379891	-1.06189	0.288285	0.583012
NLRP3	42.8314	0.0539729	0.617955	0.0873412	0.9304	0.984315
NOD1	105.961	0.0229991	0.389383	0.0590656	0.9529	0.992978
NOD2	168.286	-0.374813	0.393104	-0.95347	0.340352	0.618458
NOS2	19.5277	0.591008	0.99576	0.593525	0.55283	0.769628
NOTCH1	460.411	-0.00667735	0.339683	-0.0196576	0.984317	0.996176
NOTCH2	941.236	0.210106	0.47124	0.445857	0.655701	0.835453
NT5E	297.621	0.116596	0.353591	0.329747	0.741591	0.884494
PAX5	26.4209	-0.148274	0.847842	-0.174885	0.86117	0.937719
PDCD1	13.0329	0.304457	0.748426	0.406797	0.684157	0.848702
PDCD1LG2	40.4281	-0.342444	0.534692	-0.64045	0.52188	0.760988
PDCD2	116.787	-0.429924	0.333461	-1.28928	0.197302	0.523057
PDGFB	36.572	0.406424	0.426116	0.953788	0.340191	0.618458
PDGFRB	647.045	0.617679	0.546725	1.12978	0.258569	0.560669
PECAM1	884.391	0.635116	0.420081	1.51189	0.130562	0.418045
PIGR	20.3697	-0.0264554	0.78492	-0.0337046	0.973113	0.992978
PLA2G2A	962.184	0.501496	0.718361	0.698111	0.485108	0.742821
PLA2G2E	19.8184	-0.71879	0.678473	-1.05942	0.289407	0.583012
PLAU	202.777	-1.11986	0.71749	-1.56081	0.118569	0.398393
PLAUR	77.6613	-1.27889	0.56346	-2.2697	0.0232256	0.155951
PML	620.745	-0.593934	0.336245	-1.76637	0.0773333	0.302178
POU2F2	100.239	-0.57889	0.394036	-1.46913	0.141797	0.439589
PPARG	52.8702	0.515199	0.519824	0.991102	0.321636	0.607679
PPBP	58.3369	2.20688	0.790673	2.79114	0.00525235	0.0686307
PRDM1	224.97	0.10254	0.347899	0.29474	0.768192	0.888786
PRF1	38.7777	0.151376	0.552622	0.273923	0.784144	0.900115
PRKCD	291.929	-0.442823	0.326653	-1.35564	0.175214	0.485972
PSMB10	196.624	-0.48028	0.420794	-1.14137	0.253718	0.560669
PSMB5	354.526	-0.0206344	0.4654	-0.044337	0.964636	0.992978
PSMB7	1016.11	-0.147846	0.357597	-0.413443	0.679282	0.848702
PSMB8	638.512	-0.125497	0.288165	-0.435504	0.663197	0.84043
PSMB9	273.969	-0.0334585	0.483692	-0.0691731	0.944852	0.99106
PSMC2	530.994	0.0525079	0.315721	0.166311	0.867912	0.941573
PSMD7	859.754	-0.0875769	0.359111	-0.243871	0.807331	0.909783
PTAFR	258.29	-0.901749	0.470249	-1.9176	0.055162	0.249556
PTGER4	77.8609	-1.12136	0.46593	-2.40672	0.0160967	0.131456
PTGS2	65.0535	-0.483803	0.752581	-0.642858	0.520316	0.760988
PTK2	411.229	0.55137	0.362071	1.52282	0.127803	0.418045
PTPN2	177.965	-0.373836	0.427753	-0.873953	0.382144	0.664795
PTPN22	49.9321	0.93724	0.526058	1.78163	0.0748099	0.302178
PTPN6	315.557	-0.886437	0.348285	-2.54515	0.010923	0.103592
PTPRC_all	585.712	-0.487754	0.339051	-1.43859	0.150268	0.439589
PYCARD	107.838	0.150062	0.593929	0.252659	0.800531	0.909783
RAF1	291.868	0.0925806	0.380302	0.24344	0.807665	0.909783
RAG1	22.079	1.62859	0.615991	2.64385	0.00819693	0.0860184
RAG2	34.4557	0.859862	0.936563	0.918104	0.358565	0.638645
RARRES3	71.7096	0.747478	0.451409	1.65588	0.0977465	0.368429
RELA	124.496	0.00855186	0.285345	0.0299703	0.976091	0.992978
RELB	78.2308	-0.913263	0.386015	-2.36587	0.0179875	0.140126
RORC	71.2291	0.685727	0.645868	1.06171	0.288365	0.583012
RUNX1	174.977	-0.697921	0.431283	-1.61824	0.10561	0.378669
S100A8	4809.35	-4.08879	0.64139	-6.37488	1.83107e-10	1.07667e-07
S100A9	8656.32	-3.41485	0.570315	-5.98765	2.12892e-09	6.25902e-07
S1PR1	48.9487	-0.889029	0.549149	-1.61892	0.105464	0.378669
SELE	72.4787	-1.67323	0.54882	-3.04877	0.00229782	0.0476778
SELL	125.664	-0.657025	0.4774	-1.37626	0.168743	0.477022
SELPLG	42.5789	-0.169285	0.480539	-0.352281	0.724627	0.869553
SERPING1	1406.59	0.729496	0.533917	1.36631	0.171841	0.481156
SH2D1A	17.0727	-0.911249	0.715409	-1.27375	0.202754	0.527519
SIGIRR	45.65	0.767731	0.431739	1.77823	0.0753663	0.302178
SKI	795.467	0.051428	0.379347	0.13557	0.892161	0.959033
SLAMF1	30.7207	-0.456144	0.595297	-0.766246	0.44353	0.708312
SLAMF6	10.8289	0.805719	0.678569	1.18738	0.235078	0.545448
SLAMF7	28.4888	-0.275485	0.619274	-0.444851	0.656427	0.835453
SLC2A1	301.341	-0.669207	0.645668	-1.03646	0.299989	0.597257
SMAD3	419.003	0.10532	0.450028	0.23403	0.814962	0.912757
SMAD5	371.704	0.464062	0.486659	0.953567	0.340303	0.618458
SOCS1	58.0352	-1.43536	0.642599	-2.23367	0.0255046	0.164799
SOCS3	303.053	-2.39024	0.774822	-3.0849	0.00203623	0.0476778
SPP1	426.147	-1.59401	0.947862	-1.68169	0.0926281	0.353671
SRC	316.228	-0.852288	0.282662	-3.01522	0.00256796	0.0476778
STAT1	375.846	-0.796554	0.400075	-1.99101	0.0464795	0.235603
STAT2	876.085	0.00959751	0.287222	0.033415	0.973344	0.992978
STAT3	1728.65	-0.732109	0.268827	-2.72334	0.00646248	0.0775497
STAT4	51.23	0.173609	0.424285	0.40918	0.682407	0.848702
STAT5A	157.302	-0.333397	0.435091	-0.76627	0.443516	0.708312
STAT5B	225.942	0.277081	0.359821	0.770053	0.441269	0.708312
STAT6	1623.55	-0.190874	0.284802	-0.670201	0.50273	0.754209
SYK	151.819	-0.194489	0.355687	-0.5468	0.584516	0.791925
TAGAP	129.801	-0.885063	0.656343	-1.34848	0.177505	0.487725
TAL1	32.521	1.17286	0.617774	1.89853	0.0576269	0.256702
TAP1	139.08	-0.743042	0.401987	-1.84843	0.0645407	0.279044
TAP2	144.272	-0.571308	0.391719	-1.45846	0.144713	0.439589
TAPBP	675.361	-0.076453	0.400173	-0.19105	0.848487	0.929069
TBK1	203.35	-0.000544203	0.324175	-0.00167873	0.998661	0.998661
TBX21	17.925	0.683523	0.471853	1.44859	0.147451	0.439589
TCF4	340.33	0.39392	0.409989	0.960806	0.33665	0.618458
TCF7	99.4254	0.123988	0.419617	0.295479	0.767628	0.888786
TFRC	343.312	-0.0453169	0.292408	-0.154978	0.876839	0.94602
TGFB1	336.52	-0.660287	0.401857	-1.64309	0.100364	0.373507
TGFBI	1504.34	-0.187057	0.435532	-0.429492	0.667566	0.841183
TGFBR1	252.398	-0.40824	0.318743	-1.28078	0.200271	0.525711
TGFBR2	401.126	0.195499	0.430708	0.453902	0.649899	0.833717
THY1	552.304	-0.0207454	0.406782	-0.0509988	0.959326	0.992978
TICAM1	217.204	-0.58339	0.30111	-1.93747	0.0526885	0.249556
TIGIT	36.4825	1.23266	0.638595	1.93027	0.0535737	0.249556
TIRAP	40.591	0.178662	0.57789	0.309163	0.757197	0.887865
TLR1	207.829	-0.398464	0.359004	-1.10992	0.267036	0.565209
TLR2	192.745	-1.12698	0.360325	-3.12769	0.00176188	0.0450429
TLR3	74.2901	0.915431	0.39878	2.29558	0.0217	0.1519
TLR4	163.534	-0.153581	0.425929	-0.360579	0.718414	0.867951
TLR5	45.6347	0.461464	0.541441	0.852288	0.394054	0.671605
TLR7	14.2519	1.51387	0.668216	2.26555	0.0234792	0.155951
TLR8	64.9271	0.261229	0.364626	0.716429	0.473726	0.736145
TLR9	27.734	-0.69282	0.522618	-1.32567	0.184948	0.50115
TMEM173	362.495	-0.344558	0.451825	-0.762593	0.445706	0.708312
TNF	55.1993	-0.904562	0.569846	-1.58738	0.112427	0.384343
TNFAIP3	184.213	-0.55999	0.438162	-1.27804	0.201235	0.525894
TNFAIP6	33.1564	-1.56946	0.627408	-2.5015	0.0123668	0.109182
TNFRSF10C	95.0841	-0.880542	0.466981	-1.88561	0.0593478	0.260422
TNFRSF11A	90.7185	-1.03044	0.390609	-2.63805	0.00833852	0.0860184
TNFRSF13B	5.54672	-1.63069	1.0192	-1.59997	0.109606	0.378724
TNFRSF13C	66.2627	1.00411	0.567224	1.77023	0.0766896	0.302178
TNFRSF14	325.396	0.00930553	0.302132	0.0307996	0.975429	0.992978
TNFRSF17	19.703	1.79109	0.668743	2.67829	0.00739994	0.0820974
TNFRSF1B	188.932	-1.01129	0.510921	-1.97936	0.0477759	0.239642
TNFRSF4	29.9479	-0.998253	0.80497	-1.24011	0.214934	0.542631
TNFRSF8	40.4926	0.478065	0.462861	1.03285	0.301676	0.597257
TNFRSF9	16.3597	-0.454246	0.798833	-0.568637	0.569603	0.776919
TNFSF10	504.86	-0.427719	0.360637	-1.18601	0.235619	0.545448
TNFSF11	9.97753	-1.14395	0.860376	-1.3296	0.183651	0.499939
TNFSF12	153.097	0.745287	0.302019	2.46768	0.0135991	0.115888
TNFSF13B	94.636	0.894581	0.370807	2.41253	0.0158424	0.131202
TNFSF15	43.16	0.552167	0.463177	1.19213	0.23321	0.545448
TNFSF4	30.2137	0.373644	0.584796	0.63893	0.522868	0.760988
TNFSF8	34.348	0.0459962	0.452142	0.10173	0.918971	0.978904
TOLLIP	505.898	-0.14791	0.367392	-0.402594	0.687247	0.850739
TP53	559.494	-0.298766	0.33201	-0.899871	0.368189	0.649287
TRAF1	75.3085	-0.150759	0.618687	-0.243676	0.807482	0.909783
TRAF2	165.011	-0.246031	0.430522	-0.571472	0.56768	0.776919
TRAF3	201.82	-0.58259	0.282531	-2.06204	0.0392038	0.215438
TRAF4	109.271	-0.224061	0.334905	-0.669029	0.503477	0.754209
TRAF5	72.1032	0.129835	0.427859	0.303453	0.761545	0.887865
TRAF6	214.019	0.375634	0.304182	1.2349	0.216868	0.542631
TYK2	291.375	-0.249859	0.369624	-0.675982	0.499052	0.754209
UBE2L3	196.903	-0.285297	0.371164	-0.768655	0.442098	0.708312
VCAM1	105.121	-0.478	0.510632	-0.936096	0.349224	0.627962
VTN	18.2183	-0.160639	0.826036	-0.19447	0.845808	0.929069
XBP1	573.716	-0.79096	0.276901	-2.85647	0.00428379	0.0645864
XCL1	43.6714	0.801739	0.70364	1.13942	0.25453	0.560669
XCR1	66.5237	-0.725822	0.65624	-1.10603	0.268713	0.565209
ZAP70	93.3186	-0.178231	0.479169	-0.371958	0.709924	0.864255
ZBTB16	217.459	0.0267965	0.67533	0.0396791	0.968349	0.992978
ZEB1	67.7833	0.359235	0.592814	0.605982	0.544527	0.766534
sCTLA4	7.96139	-2.06822	1.07481	-1.92426	0.0543214	0.249556
ABCF1	247.377	-0.401032	0.33484	-1.19768	0.231041	0.545448
ALAS1	162.012	-0.258552	0.440206	-0.587343	0.556973	0.772406
EEF1G	6606.86	0.0800906	0.406194	0.197173	0.843692	0.929069
G6PD	313.049	-0.27289	0.385454	-0.707971	0.478963	0.737253
GAPDH	12381.4	-0.633932	0.358784	-1.76689	0.0772463	0.302178
GUSB	142.658	0.284159	0.359017	0.791491	0.428657	0.702091
HPRT1	304.91	-0.401163	0.357217	-1.12302	0.261428	0.563077
OAZ1	2544.89	0.0792676	0.407467	0.194537	0.845755	0.929069
POLR1B	79.4367	-0.914991	0.41237	-2.21886	0.0264964	0.165743
POLR2A	1026.24	-0.172066	0.300805	-0.57202	0.567308	0.776919
PPIA	374.27	-0.159602	0.348131	-0.458455	0.646626	0.833717
RPL19	20250	-0.194178	0.343499	-0.565294	0.571874	0.776919
SDHA	335.796	0.25817	0.43589	0.592283	0.553661	0.769628
TBP	155.562	0.311117	0.506928	0.61373	0.539394	0.766534
TUBB	1047.31	-0.00145148	0.407697	-0.00356018	0.997159	0.998661

## Sheet: IgAV v IgAN wo IgAN1 and IgAV5
	baseMean	log2FoldChange	lfcSE	stat	pvalue	padj
ABCB1	1054.28	0.600034	0.30556	1.96372	0.0495628	0.129855
ABL1	292.725	0.632863	0.274918	2.302	0.021335	0.0828113
ADA	35.0088	0.230658	0.381361	0.604827	0.545294	0.675494
AHR	547.429	-0.534762	0.262686	-2.03575	0.0417759	0.117062
AICDA	4.76307	0.356069	0.69685	0.510969	0.609373	NA
AIRE	10.7994	-0.611218	0.520518	-1.17425	0.240295	0.386435
APP	5708.62	0.814236	0.296273	2.74827	0.00599113	0.0382848
ARG1	2.11535	-0.564487	1.05021	-0.537501	0.590921	NA
ARG2	204.023	1.9355	0.372912	5.19022	2.1004e-07	5.50306e-05
ARHGDIB	611.903	-0.329477	0.216776	-1.5199	0.128537	0.244921
ATG10	65.6884	0.664541	0.392153	1.6946	0.0901518	0.193514
ATG12	18.9618	-0.352897	0.467049	-0.755588	0.449896	0.596824
ATG16L1	159.705	0.52434	0.255812	2.0497	0.0403933	0.116314
ATG5	187.44	0.83113	0.317951	2.61402	0.0089483	0.0479303
ATG7	230.138	0.510427	0.3072	1.66155	0.0966037	0.20008
ATM	11.6903	-0.141554	0.499124	-0.283605	0.776713	0.854213
B2M	10418.5	0.254922	0.194119	1.31323	0.189106	0.319901
B3GAT1	6.90839	0.571131	0.700547	0.815264	0.414921	NA
BATF	16.7986	-0.595984	0.60972	-0.977472	0.328336	0.479242
BATF3	36.511	0.116839	0.371062	0.314877	0.752855	0.841143
BAX	385.036	0.588034	0.29386	2.00107	0.0453852	0.123223
BCAP31	1242.09	0.842008	0.372471	2.2606	0.0237841	0.0875436
BCL10	462.795	0.524372	0.238778	2.19607	0.0280873	0.0968272
BCL2	271.579	0.0230746	0.21606	0.106797	0.91495	0.951257
BCL2L11	106.038	0.688033	0.297319	2.31412	0.020661	0.0807938
BCL3	183.413	-0.221104	0.277826	-0.795837	0.426127	0.578473
BCL6	218.419	0.980533	0.229452	4.27337	1.92539e-05	0.000840752
BID	7.90188	0.354921	0.561407	0.632199	0.527257	0.665741
BLNK	139.414	0.273767	0.263998	1.037	0.299735	0.447467
BST1	100.012	0.591384	0.356368	1.65947	0.0970202	0.200152
BST2	174.298	0.0644945	0.322722	0.199845	0.841602	0.903687
BTK	23.3454	-1.0054	0.438829	-2.29109	0.0219584	0.0839871
BTLA	26.8198	-1.00532	0.460359	-2.18378	0.0289786	0.0980066
C14orf166	855.081	0.819633	0.217388	3.77038	0.000163001	0.0037136
C1QA	208.574	0.0186452	0.340898	0.0546943	0.956382	0.976889
C1QB	341.054	-0.137619	0.376775	-0.365255	0.714921	0.816162
C1QBP	1016.22	1.04449	0.362237	2.88345	0.00393347	0.0282347
C1R	1445.72	-0.455364	0.264578	-1.7211	0.0852333	0.186093
C1S	710.828	-0.506773	0.291838	-1.73649	0.0824779	0.18159
C2	143.664	-0.123253	0.436364	-0.282455	0.777594	0.854213
C3	269.954	-0.61612	0.40673	-1.51482	0.129819	0.246468
C4A/B	2272.4	0.317178	0.297138	1.06744	0.285772	0.437851
C4BPA	4.46354	-0.875055	0.778487	-1.12405	0.260993	NA
C5	85.8754	0.479052	0.333505	1.43642	0.150884	0.270764
C6	71.8559	0.404159	0.383905	1.05276	0.292451	0.440358
C7	5254.41	0.00684372	0.31193	0.0219399	0.982496	0.990594
C8A	5.7377	-1.07772	0.76879	-1.40183	0.160965	NA
C8B	4.52912	-0.888047	0.711757	-1.24768	0.212147	NA
C8G	14.3945	0.333583	0.467391	0.713714	0.475404	0.619671
C9	15.7782	-0.288099	0.493771	-0.583467	0.559579	0.687614
CAMP	3.67577	-0.318433	0.814725	-0.390847	0.69591	NA
CARD9	11.8559	0.233609	0.471217	0.495757	0.620066	0.736088
CASP1	35.9794	-0.37014	0.360362	-1.02713	0.304358	0.451795
CASP10	9.01673	-0.14688	0.562374	-0.261179	0.793954	0.865693
CASP2	165.656	0.329132	0.309659	1.06288	0.287834	0.438728
CASP3	67.2812	0.590882	0.281806	2.09677	0.0360141	0.111698
CASP8	194.263	0.0815258	0.263437	0.309469	0.756964	0.843789
CCBP2	31.6447	1.04092	0.455612	2.28466	0.0223326	0.0847993
CCL11	68.4022	-1.31815	0.60271	-2.18704	0.0287399	0.0980066
CCL13	14.7863	-1.40675	0.534178	-2.63348	0.00845153	0.0466168
CCL15	171.334	1.20695	0.512694	2.35413	0.0185661	0.0771162
CCL16	18.7429	0.585105	0.470759	1.2429	0.213906	0.350771
CCL18	16.7169	-2.10001	0.719898	-2.91709	0.00353316	0.0261239
CCL19	443.955	-3.31665	0.803112	-4.12975	3.63158e-05	0.00135925
CCL2	310.088	-1.28055	0.506888	-2.5263	0.0115271	0.0584658
CCL20	33.6765	-1.00913	0.615547	-1.6394	0.101131	0.203817
CCL22	12.7259	-1.15988	0.566052	-2.04907	0.0404548	0.116314
CCL23	11.72	0.723637	0.664233	1.08943	0.275964	0.426563
CCL24	18.4452	0.49828	0.657665	0.757651	0.44866	0.596695
CCL26	23.0633	-0.175019	0.465495	-0.375985	0.706928	0.810541
CCL3	24.8882	0.0436784	0.46858	0.0932145	0.925733	0.95489
CCL4	31.6939	0.0847517	0.398007	0.21294	0.831374	0.898227
CCL5	67.7457	-0.970909	0.378866	-2.56267	0.010387	0.0544279
CCL7	2.76682	-0.544691	0.875371	-0.62224	0.533784	NA
CCL8	16.2615	-0.546699	0.539549	-1.01325	0.31094	0.456394
CCND3	246.355	0.778852	0.369432	2.10824	0.03501	0.110513
CCR1	48.4782	0.0125735	0.339581	0.0370266	0.970464	0.989344
CCR10	7.61736	0.27327	0.614216	0.444909	0.656385	0.764324
CCR2	43.9874	-1.94753	0.431305	-4.51543	6.31874e-06	0.000639014
CCR5	33.3562	-1.2484	0.403283	-3.0956	0.00196418	0.0194195
CCR6	15.9426	-0.213741	0.432928	-0.49371	0.621511	0.736088
CCR7	19.244	-2.89536	0.693607	-4.17435	2.98832e-05	0.00120452
CCR8	4.44139	-0.454289	0.747007	-0.608146	0.543091	NA
CCRL1	41.8999	0.174417	0.425405	0.410003	0.681804	0.788665
CCRL2	32.1458	-0.433881	0.398203	-1.0896	0.27589	0.426563
CD14	374.471	-0.183482	0.346844	-0.529006	0.596801	0.718906
CD160	8.77639	-1.12199	0.631948	-1.77545	0.0758232	0.169792
CD163	271.565	0.65451	0.351939	1.85973	0.062924	0.154558
CD164	923.422	1.33555	0.393395	3.39494	0.000686437	0.00999147
CD19	15.3303	-1.96317	0.613728	-3.19877	0.00138016	0.0150667
CD1A	6.63253	-0.379303	0.592739	-0.639916	0.522227	NA
CD1D	25.4391	-0.66584	0.431692	-1.5424	0.122977	0.237786
CD2	25.1581	-1.45464	0.47275	-3.07697	0.00209113	0.0199228
CD209	29.0741	0.0892003	0.510523	0.174723	0.861297	0.916942
CD22	51.6255	-2.04006	0.504761	-4.04165	5.3077e-05	0.00173827
CD24	4314.8	0.36615	0.229419	1.59599	0.110491	0.217659
CD244	9.98619	-0.514041	0.640241	-0.802886	0.42204	0.57684
CD247	29.3696	-1.09826	0.390058	-2.81564	0.00486795	0.0340107
CD27	26.4209	-1.89577	0.480963	-3.94162	8.09318e-05	0.00235601
CD274	24.8286	0.119165	0.353473	0.337125	0.736023	0.829411
CD276	376.561	-0.085258	0.236702	-0.360191	0.718704	0.816922
CD28	21.0149	-1.26717	0.5001	-2.53382	0.0112825	0.0579612
CD34	70.9845	0.329999	0.365249	0.903491	0.366266	0.518711
CD36	238.786	1.85186	0.453501	4.08348	4.43666e-05	0.00154987
CD3D	34.6102	-1.01145	0.44399	-2.2781	0.0227208	0.0856526
CD3E	26.5448	-0.866754	0.524088	-1.65383	0.0981615	0.200513
CD3EAP	42.7614	0.14011	0.313204	0.447345	0.654626	0.763973
CD4	107.137	-0.626855	0.309229	-2.02715	0.0426469	0.11764
CD40	89.6426	-0.288237	0.316447	-0.910852	0.362373	0.516112
CD40LG	20.905	-1.55833	0.516841	-3.0151	0.00256897	0.0210334
CD44	728.719	-0.49893	0.319549	-1.56136	0.11844	0.230715
CD45R0	187.806	-1.14021	0.297665	-3.83051	0.000127879	0.00304584
CD45RA	25.2979	-2.47069	0.630945	-3.91586	9.00812e-05	0.00248434
CD45RB	30.0233	-0.839046	0.40932	-2.04985	0.0403789	0.116314
CD46	1257.76	1.01105	0.333291	3.03354	0.00241702	0.0210334
CD48	62.6503	-1.29826	0.420722	-3.08578	0.00203016	0.0197001
CD5	32.7019	-1.46014	0.479721	-3.04372	0.00233671	0.0210334
CD53	200.335	-1.00275	0.361214	-2.77606	0.00550227	0.0360399
CD55	50.7954	0.521882	0.368327	1.4169	0.156513	0.27707
CD58	199.702	0.580555	0.322214	1.80177	0.071582	0.167048
CD59	3088.38	0.639654	0.253432	2.52397	0.0116039	0.0584658
CD6	22.6532	-1.16435	0.46462	-2.50603	0.0122097	0.0597933
CD7	11.1812	-1.38065	0.543596	-2.53984	0.0110903	0.0575379
CD70	6.63757	-0.614588	0.732992	-0.838465	0.40177	NA
CD74	9172.21	-0.293947	0.258848	-1.1356	0.256126	0.404247
CD79A	36.7232	-2.59837	0.579443	-4.48425	7.31695e-06	0.000639014
CD79B	37.5358	-1.96578	0.456892	-4.3025	1.68882e-05	0.000840752
CD80	11.9265	-0.245917	0.464678	-0.52922	0.596653	0.718906
CD81	3878.36	0.546045	0.285031	1.91574	0.0553987	0.138894
CD82	72.1386	0.451407	0.288976	1.56209	0.118266	0.230715
CD83	140.071	0.738881	0.413262	1.78792	0.0737883	0.168628
CD86	20.3373	-0.764536	0.376966	-2.02813	0.0425469	0.11764
CD8A	16.385	0.159825	0.461422	0.346376	0.72906	0.823335
CD8B	18.2348	-0.0908603	0.513488	-0.176947	0.85955	0.916942
CD9	673.165	1.1328	0.406949	2.78365	0.00537509	0.0356525
CD96	69.3763	-1.88651	0.508127	-3.71267	0.000205085	0.00444147
CD97	253.13	-0.189118	0.2183	-0.866322	0.386313	0.538373
CD99	1824.48	0.00778587	0.2828	0.0275314	0.978036	0.990594
CDH5	211.954	0.5275	0.312379	1.68866	0.0912854	0.193658
CDKN1A	130.378	0.817306	0.335084	2.43911	0.0147235	0.0682752
CEACAM1	127.049	0.351172	0.392388	0.894961	0.370808	0.523729
CEACAM6	9.5291	1.49437	0.728003	2.0527	0.0401016	0.116314
CEACAM8	5.21486	-0.281075	0.699849	-0.401622	0.687962	NA
CEBPB	273.953	0.551914	0.265484	2.0789	0.0376267	0.113313
CFB	414.596	-0.131337	0.367572	-0.35731	0.72086	0.817425
CFD	86.6259	-0.33666	0.394332	-0.853749	0.393244	0.545132
CFH	573.9	-0.204868	0.365356	-0.560735	0.574978	0.700671
CFI	2101.22	0.291478	0.252936	1.15238	0.249167	0.396849
CFP	17.1426	-0.596585	0.458675	-1.30067	0.193371	0.325809
CHUK	254.136	0.903638	0.272726	3.31336	0.000921818	0.01133
CIITA	78.7079	-0.455136	0.319044	-1.42656	0.153706	0.274887
CISH	161.973	0.743077	0.484713	1.53302	0.12527	0.240445
CLEC4A	49.3924	0.152495	0.308345	0.494559	0.620912	0.736088
CLEC4E	38.1688	0.826131	0.467014	1.76896	0.0768998	0.17147
CLEC5A	12.9756	-1.02384	0.536329	-1.90897	0.0562654	0.140396
CLEC6A	5.36323	-1.17984	0.735751	-1.60358	0.108806	NA
CLEC7A	26.7202	-0.00703849	0.37246	-0.0188973	0.984923	0.990594
CLU	9.82515	-0.557859	0.609038	-0.915968	0.359684	0.514957
CMKLR1	127.617	-0.00658563	0.300709	-0.0219003	0.982527	0.990594
CR1	66.508	0.430308	0.314111	1.36992	0.170711	0.297498
CR2	31.3872	1.78763	1.30893	1.36572	0.172026	0.297498
CRADD	138.597	1.22394	0.385072	3.17849	0.00148047	0.0152111
CSF1	60.2956	-0.247281	0.259772	-0.951915	0.34114	0.491091
CSF1R	22.8143	-0.201976	0.364747	-0.553742	0.579755	0.704853
CSF2	2.66648	-0.259812	0.916851	-0.283374	0.77689	NA
CSF2RB	78.4719	-1.42789	0.443232	-3.22153	0.00127506	0.0146955
CSF3R	40.157	-0.564783	0.341798	-1.65239	0.0984548	0.200513
CTLA4-TM	8.91669	-1.56371	0.671218	-2.32967	0.0198238	0.0786947
CTLA4_all	11.5265	-1.18229	0.565424	-2.09099	0.0365294	0.111938
CTNNB1	1798.79	0.638549	0.26303	2.42767	0.0151964	0.0692122
CTSC	1793.16	0.627514	0.306631	2.04648	0.040709	0.116314
CTSG	11.0355	-1.18785	0.580821	-2.04512	0.0408431	0.116314
CTSS	459.703	-0.656059	0.330876	-1.9828	0.0473903	0.12605
CUL9	193.656	0.388811	0.268366	1.44881	0.147391	0.267242
CX3CL1	218.245	0.841088	0.28653	2.93543	0.00333088	0.0252953
CX3CR1	30.7845	-0.480855	0.471315	-1.02024	0.307614	0.453337
CXCL1	52.693	-1.1713	0.599881	-1.95255	0.0508735	0.131969
CXCL10	38.0647	-1.27977	0.657779	-1.94559	0.0517038	0.133246
CXCL11	14.2654	-0.879921	0.574894	-1.53058	0.125873	0.240721
CXCL12	2692.64	0.0346016	0.310875	0.111304	0.911376	0.951257
CXCL13	7.43617	-1.32439	0.643	-2.05971	0.0394263	0.116314
CXCL2	50.4389	-0.248981	0.411426	-0.605167	0.545068	0.675494
CXCL9	48.9949	-0.784838	0.453951	-1.7289	0.0838267	0.183787
CXCR1	4.55118	0.0213522	0.759791	0.0281027	0.97758	NA
CXCR2	15.5874	0.718031	0.497793	1.44243	0.149181	0.269555
CXCR3	22.6297	-1.39651	0.520139	-2.68488	0.00725567	0.0422441
CXCR4	200.484	-0.831365	0.357599	-2.32485	0.02008	0.0791121
CXCR6	9.90835	-0.135119	0.578893	-0.233409	0.815444	0.884664
CYBB	209.681	-0.673798	0.33276	-2.02487	0.0428803	0.11764
DEFB1	181.288	1.37608	0.452736	3.03947	0.00236992	0.0210334
DEFB103A	5.94745	0.20965	0.622509	0.336782	0.736282	NA
DEFB103B	4.46285	0.364897	0.710775	0.513379	0.607686	NA
DEFB4A	8.84398	0.187142	0.630422	0.296853	0.766579	0.847442
DPP4	528.568	1.62987	0.324942	5.01589	5.27876e-07	9.22024e-05
DUSP4	21.6306	0.636452	0.535771	1.18792	0.234866	0.382205
EBI3	7.21511	0.734066	0.665044	1.10379	0.269686	0.421837
EDNRB	477.754	0.666469	0.413734	1.61086	0.10721	0.212795
EGR1	67.2047	-0.181434	0.428906	-0.423016	0.672284	0.779373
EGR2	11.7937	-1.3261	0.58433	-2.26944	0.0232416	0.0869901
ENTPD1	50.1671	-0.297026	0.295338	-1.00572	0.314552	0.460405
EOMES	6.28472	-0.361184	0.668764	-0.540078	0.589143	NA
ETS1	492.611	0.148148	0.20305	0.729612	0.465627	0.613037
FADD	42.2845	0.541393	0.364175	1.48663	0.137112	0.255682
FAS	30.4946	-0.0357058	0.35444	-0.100739	0.919758	0.954363
FCAR	4.66979	-0.216534	0.759856	-0.284967	0.775669	NA
FCER1A	83.7924	-1.34571	0.364253	-3.69443	0.000220378	0.00444147
FCER1G	139.452	-0.705399	0.283031	-2.4923	0.0126918	0.060459
FCGR1A/B	20.0704	0.660918	0.491986	1.34337	0.179152	0.30779
FCGR2A	86.6516	0.0913691	0.297111	0.307525	0.758444	0.843789
FCGR2A/C	281.694	-0.183787	0.345299	-0.532256	0.594548	0.718906
FCGR2B	68.1682	-0.797927	0.33396	-2.38929	0.0168809	0.073104
FCGR3A/B	67.4919	0.267987	0.428063	0.626046	0.531285	0.66761
FCGRT	2024.93	0.683656	0.375668	1.81984	0.0687833	0.162353
FKBP5	1631.56	3.17623	0.947084	3.35369	0.000797403	0.0109958
FN1	1058.37	-0.275472	0.347135	-0.793559	0.427452	0.578772
FOXP3	9.67282	-0.352124	0.52191	-0.674683	0.499877	0.637313
FYN	220.406	-0.20454	0.245888	-0.83184	0.405499	0.559162
GATA3	24.7668	0.862701	0.452587	1.90616	0.0566298	0.140635
GBP1	77.8551	0.131125	0.266196	0.492588	0.622303	0.736088
GBP5	17.0213	-0.701974	0.475566	-1.47608	0.139922	0.259079
GFI1	21.7504	-0.602129	0.515744	-1.1675	0.24301	0.388223
GNLY	19.3195	-0.0479596	0.444158	-0.107979	0.914013	0.951257
GP1BB	31.0948	0.119374	0.458651	0.260273	0.794653	0.865693
GPI	1375.76	1.07109	0.302798	3.5373	0.000404237	0.0069919
GPR183	36.8853	-1.26137	0.522222	-2.4154	0.015718	0.0692122
GZMA	60.9879	-0.516139	0.438675	-1.17659	0.239361	0.386435
GZMB	23.8547	-1.74798	0.547727	-3.19134	0.00141613	0.0150725
GZMK	55.8437	-1.23399	0.469995	-2.62555	0.00865098	0.0472199
HAMP	3.86916	-0.263951	0.852732	-0.309536	0.756914	NA
HAVCR2	150.688	0.442512	0.346449	1.27728	0.201504	0.3352
HFE	30.5875	0.606624	0.367414	1.65106	0.0987259	0.200513
HLA-A	2296.66	0.240321	0.26389	0.910687	0.36246	0.516112
HLA-B	2069.6	0.0896541	0.227415	0.39423	0.693411	0.798565
HLA-C	1532.67	0.495996	0.257595	1.92548	0.0541689	0.137734
HLA-DMA	379.315	-0.183927	0.233437	-0.787909	0.43075	0.581735
HLA-DMB	168.009	-0.188624	0.250439	-0.753173	0.451346	0.597235
HLA-DOB	36.8067	-0.88917	0.414627	-2.14451	0.0319924	0.103678
HLA-DPA1	1550.65	-0.539448	0.300226	-1.79681	0.0723664	0.167048
HLA-DPB1	1226.43	-0.702942	0.298543	-2.35458	0.0185438	0.0771162
HLA-DQA1	324.791	-1.02715	1.76969	-0.580409	0.561639	0.687614
HLA-DQB1	156.619	-1.17221	1.65122	-0.709908	0.477761	0.619671
HLA-DRA	2318.82	-0.306678	0.269217	-1.13915	0.254641	0.403118
HLA-DRB1	152.436	-1.56415	1.02152	-1.53119	NA	NA
HLA-DRB3	1772.53	-0.445576	0.336732	-1.32324	0.185756	0.316027
HRAS	115.891	0.215011	0.325697	0.660155	0.509155	0.645998
ICAM1	190.395	-0.44406	0.387783	-1.14512	0.252157	0.400395
ICAM2	76.178	0.499822	0.260041	1.92209	0.0545944	0.137734
ICAM3	195.636	0.215912	0.307786	0.7015	0.482991	0.621836
ICAM4	8.30118	-0.380939	0.535316	-0.711615	0.476703	0.619671
ICAM5	3.91238	1.04969	0.80854	1.29825	0.194202	NA
ICOS	9.66678	-0.360013	0.537446	-0.669859	0.502947	0.639671
ICOSLG	236.708	0.677244	0.275619	2.45718	0.0140034	0.065516
IDO1	16.3103	-0.670659	0.486964	-1.37722	0.168443	0.296188
IFI16	292.278	-0.635793	0.232337	-2.73651	0.00620948	0.0387353
IFI35	97.6506	0.376068	0.283296	1.32747	0.184353	0.315174
IFIH1	80.835	0.287047	0.255525	1.12336	0.261284	0.41115
IFIT2	90.3265	0.173833	0.281752	0.616971	0.537254	0.671888
IFITM1	858.734	-0.0441278	0.357185	-0.123543	0.901677	0.944957
IFNA1/13	8.04028	0.735296	0.607646	1.21007	0.226251	0.369331
IFNA2	6.16409	-0.0267546	0.725562	-0.0368744	0.970585	NA
IFNAR1	64.1416	0.688977	0.307505	2.24054	0.0250559	0.0899265
IFNAR2	300.679	-0.126725	0.20911	-0.606018	0.544503	0.675494
IFNB1	4.90399	-0.41519	0.693619	-0.598584	0.54945	NA
IFNG	2.49773	0.396233	0.890199	0.445106	0.656243	NA
IFNGR1	626.478	0.499509	0.255197	1.95735	0.0503062	0.131146
IGF2R	383.676	0.880484	0.336909	2.61342	0.00896407	0.0479303
IKBKAP	155.351	0.635015	0.280363	2.26497	0.0235145	0.0873874
IKBKB	260.257	0.21986	0.226758	0.969581	0.332256	0.480945
IKBKE	84.9091	-0.348517	0.316477	-1.10124	0.270791	0.422305
IKBKG	167.269	0.390808	0.244711	1.59702	0.110261	0.217659
IKZF1	16.9902	-1.00583	0.445653	-2.25698	0.0240095	0.0875436
IKZF2	34.5513	0.479051	0.326609	1.46674	0.142446	0.261901
IKZF3	31.9598	-1.44088	0.494044	-2.91651	0.00353968	0.0261239
IL10	5.81896	-1.77189	0.857534	-2.06626	0.0388042	NA
IL10RA	155.758	-0.867748	0.310322	-2.79628	0.00516945	0.0352568
IL11RA	66.3344	0.754089	0.30431	2.47803	0.013211	0.0623655
IL12A	5.25352	-1.07546	0.784687	-1.37056	0.170513	NA
IL12B	4.44411	0.108112	0.70673	0.152975	0.878418	NA
IL12RB1	18.1401	-1.01442	0.556758	-1.82201	0.068453	0.162305
IL13	3.40324	0.260235	0.754642	0.344845	0.730211	NA
IL13RA1	548.228	0.439037	0.238945	1.8374	0.0661512	0.15828
IL15	45.2534	0.506708	0.340013	1.49026	0.136156	0.254874
IL16	113.262	-0.889902	0.343836	-2.58816	0.00964906	0.0510718
IL17A	4.35367	0.226387	0.710169	0.318779	0.749894	NA
IL17B	7.05109	-0.731131	0.689927	-1.05972	0.289271	0.438728
IL17F	6.27062	-0.0554972	0.605787	-0.0916118	0.927006	NA
IL18	137.276	0.287913	0.263482	1.09273	0.274514	0.426563
IL18R1	71.9334	-0.0530014	0.259289	-0.204411	0.838032	0.901702
IL18RAP	15.4646	-0.648859	0.502044	-1.29243	0.196207	0.329527
IL19	2.50047	-0.713373	0.933149	-0.764479	0.444582	NA
IL1A	6.67634	-0.158905	0.620013	-0.256292	0.797725	NA
IL1B	20.8907	-0.645236	0.50093	-1.28808	0.19772	0.331007
IL1R1	206.772	-0.124199	0.260253	-0.477225	0.633202	0.74321
IL1R2	37.5522	1.1351	0.452134	2.51055	0.0120545	0.0597933
IL1RAP	49.0503	0.506128	0.405051	1.24954	0.211467	0.348455
IL1RL1	226.746	1.1888	0.433564	2.74193	0.00610799	0.0385613
IL1RL2	25.4823	0.414287	0.400675	1.03397	0.301149	0.448301
IL1RN	10.0704	0.313499	0.500207	0.626738	0.530831	0.66761
IL2	5.02326	-0.85436	0.814111	-1.04944	0.293976	NA
IL20	5.57145	-0.505573	0.811395	-0.623091	0.533225	NA
IL21	6.11429	0.223334	0.638563	0.349744	0.726531	NA
IL21R	15.2506	-0.529285	0.505873	-1.04628	0.295432	0.442304
IL22	5.34818	-1.28431	0.805588	-1.59426	0.110879	NA
IL22RA2	4.30805	0.358075	0.733285	0.488317	0.625325	NA
IL23A	7.88182	-0.303217	0.652146	-0.464953	0.641965	0.75087
IL23R	9.26846	-0.152842	0.574474	-0.266055	0.790197	0.864432
IL26	5.93732	0.293677	0.703301	0.417569	0.676262	NA
IL27	4.98221	0.266524	0.680867	0.391448	0.695466	NA
IL28A	6.78681	0.037031	0.68755	0.0538594	0.957047	NA
IL28A/B	6.92624	-0.429366	0.6017	-0.713588	0.475482	0.619671
IL29	3.07006	-0.717134	0.881221	-0.813796	0.415762	NA
IL2RA	28.0975	-0.837982	0.388622	-2.15629	0.0310607	0.101724
IL2RB	49.7222	-1.37045	0.453104	-3.02457	0.00248984	0.0210334
IL2RG	79.4314	-1.13763	0.407043	-2.79486	0.00519217	0.0352568
IL3	4.63836	0.712703	0.765843	0.930612	0.352055	NA
IL32	6025.25	-0.620165	0.59175	-1.04802	0.29463	0.442304
IL4	2.34674	0.04754	0.934591	0.0508672	0.959431	NA
IL4R	222.09	0.182834	0.213246	0.857383	0.391233	0.543783
IL5	4.03322	0.0127465	0.797155	0.01599	0.987242	NA
IL6	8.38006	-0.227843	0.684144	-0.333033	0.739109	0.831101
IL6R	103.549	0.943742	0.389608	2.42228	0.0154233	0.0692122
IL6ST	2749.91	0.53129	0.24074	2.2069	0.0273207	0.0948083
IL7	10.1817	0.0459839	0.48938	0.0939637	0.925138	0.95489
IL7R	171.001	-2.05106	0.81764	-2.50851	0.0121242	0.0597933
IL8	29.6283	-0.484611	0.624685	-0.775769	0.437885	0.585336
IL9	2.35256	-0.913454	0.972228	-0.939547	0.34745	NA
ILF3	1101.05	0.400065	0.215597	1.85561	0.0635085	0.154663
IRAK1	220.675	0.589974	0.270502	2.18104	0.0291806	0.098017
IRAK2	42.2214	-0.057485	0.33239	-0.172944	0.862695	0.916942
IRAK3	32.3715	0.319728	0.452705	0.70626	0.480027	0.621071
IRAK4	115.734	0.220968	0.308916	0.715299	0.474424	0.619671
IRF1	157.027	-0.262565	0.257557	-1.01944	0.307992	0.453337
IRF3	64.366	0.474944	0.290059	1.63741	0.101545	0.203868
IRF4	47.7308	-1.76316	0.409395	-4.30674	1.65676e-05	0.000840752
IRF5	75.8639	0.127266	0.336101	0.378653	0.704946	0.810069
IRF7	92.3066	-0.101357	0.271051	-0.373939	0.70845	0.810541
IRF8	106.555	-1.36233	0.368741	-3.69454	0.000220286	0.00444147
IRGM	4.83624	-0.591778	0.679408	-0.87102	0.383743	NA
ITGA2B	15.9473	0.00943488	0.467816	0.0201679	0.983909	0.990594
ITGA4	42.7559	-0.79288	0.430752	-1.84069	0.0656674	0.158013
ITGA5	157.774	0.231132	0.295186	0.783002	0.433626	0.582616
ITGA6	560.944	0.864693	0.317461	2.72378	0.00645397	0.0393242
ITGAE	71.8227	0.931433	0.343854	2.7088	0.00675269	0.0397574
ITGAL	78.7834	-1.06973	0.391487	-2.73249	0.00628578	0.03875
ITGAM	58.9149	-0.657034	0.28635	-2.29451	0.0217612	0.0838448
ITGAX	140.201	-0.980205	0.295946	-3.3121	0.00092598	0.01133
ITGB1	1623.39	0.486841	0.272207	1.7885	0.0736962	0.168628
ITGB2	243.891	-0.815056	0.304693	-2.67501	0.00747276	0.0430299
ITLN1	21.0306	1.85764	0.790911	2.34873	0.0188375	0.0771162
ITLN2	2.99101	0.462645	0.911435	0.507601	0.611733	NA
JAK1	634.056	0.431371	0.241839	1.78371	0.0744704	0.168628
JAK2	340.89	0.520846	0.310251	1.67879	0.0931934	0.195451
JAK3	66.9399	-0.973085	0.389292	-2.49963	0.0124323	0.0603198
KCNJ2	23.7529	0.309029	0.393286	0.785762	0.432007	0.581932
KIR3DL1	3.34527	-0.829494	0.903565	-0.918024	0.358606	NA
KIR3DL2	5.36382	-0.855436	0.744713	-1.14868	0.250688	NA
KIR3DL3	2.20682	0.0460462	0.957777	0.0480761	0.961656	NA
KIR_Activating_Subgroup_1	4.14991	-0.445761	0.848494	-0.525356	0.599336	NA
KIR_Activating_Subgroup_2	5.08517	-0.351534	0.786447	-0.44699	0.654882	NA
KIR_Inhibiting_Subgroup_1	4.55756	-0.679135	0.746183	-0.910146	0.362745	NA
KIR_Inhibiting_Subgroup_2	2.63771	-0.828204	0.932048	-0.888585	0.374226	NA
KIT	83.1054	-0.00414175	0.31892	-0.0129868	0.989638	0.991531
KLRAP1	13.439	0.14348	0.487038	0.294598	0.768301	0.847557
KLRB1	70.2941	-1.35937	0.383669	-3.54309	0.000395474	0.0069919
KLRC1	9.47905	-0.640923	0.600429	-1.06744	0.285773	0.437851
KLRC2	15.0038	-0.142708	0.447385	-0.318983	0.74974	0.839452
KLRC3	7.24449	-0.927186	0.684292	-1.35496	0.175431	0.302388
KLRC4	20.6217	-0.339716	0.464256	-0.731743	0.464325	0.612863
KLRD1	7.72724	-0.110352	0.670062	-0.164689	0.869188	0.920801
KLRF1	18.4008	0.20152	0.466614	0.431878	0.66583	0.773603
KLRF2	3.56791	-0.790094	0.858088	-0.920761	0.357175	NA
KLRG1	18.4078	-1.15057	0.519228	-2.21592	0.0266968	0.093261
KLRG2	29.4187	1.8518	0.627773	2.94978	0.00317995	0.0248701
KLRK1	37.1086	-0.914018	0.448784	-2.03665	0.0416847	0.117062
LAG3	13.6891	-0.252266	0.445548	-0.566193	0.571263	0.697766
LAIR1	123.862	-0.532428	0.31221	-1.70535	0.0881287	0.190716
LAMP3	12.264	-1.42943	0.525692	-2.71914	0.00654516	0.0394214
LCK	32.4869	-1.62856	0.506679	-3.21418	0.00130819	0.0146955
LCP2	306.565	-0.79211	0.32737	-2.41961	0.015537	0.0692122
LEF1	69.169	-0.543162	0.382909	-1.41852	0.15604	0.27707
LGALS3	717.786	0.652491	0.224138	2.91111	0.00360147	0.0262107
LIF	119.206	-0.835117	0.389559	-2.14375	0.0320531	0.103678
LILRA1	12.7126	-0.198629	0.550165	-0.361035	0.718073	0.816922
LILRA2	13.2196	-0.425089	0.476829	-0.89149	0.372666	0.524938
LILRA3	5.51617	0.797626	0.65111	1.22502	0.220566	NA
LILRA4	11.7378	-2.42171	0.724242	-3.34379	0.000826426	0.0111038
LILRA5	14.3873	-0.940027	0.555283	-1.69288	0.0904787	0.193514
LILRA6	6.36159	-0.737741	0.693964	-1.06308	0.287745	NA
LILRB1	31.7863	-0.774487	0.474538	-1.63209	0.102661	0.204542
LILRB2	35.8895	-0.891673	0.45019	-1.98066	0.0476295	0.12605
LILRB3	24.8465	-0.675875	0.466213	-1.44971	0.147139	0.267242
LILRB4	58.7014	-0.948502	0.314546	-3.01547	0.00256584	0.0210334
LILRB5	31.5851	-0.0851069	0.344913	-0.246749	0.805103	0.875257
LITAF	822.496	0.360344	0.240276	1.49971	0.133689	0.252899
LTA	11.5578	-0.86603	0.480927	-1.80075	0.0717423	0.167048
LTB4R	62.5388	0.0877997	0.316052	0.277801	0.781165	0.85634
LTB4R2	62.2069	-0.0999059	0.313124	-0.319061	0.74968	0.839452
LTBR	564.813	0.807271	0.269974	2.99019	0.00278808	0.0224762
LTF	827.966	-1.41112	0.864433	-1.63242	0.10259	0.204542
LY96	30.3178	-0.188238	0.389056	-0.483832	0.628505	0.740082
MAF	136.763	1.1172	0.31922	3.49977	0.000465652	0.00762506
MALT1	209.445	0.49749	0.279991	1.77681	0.0755998	0.169792
MAP4K1	72.1469	-1.36219	0.350853	-3.88253	0.000103377	0.00270849
MAP4K2	154.4	0.439752	0.262349	1.67621	0.0936969	0.195606
MAP4K4	413.822	0.130524	0.224473	0.58147	0.560923	0.687614
MAPK1	821.391	0.715555	0.222775	3.21201	0.00131811	0.0146955
MAPK11	31.9968	0.726061	0.326858	2.22134	0.0263281	0.0925902
MAPK14	467.236	0.593135	0.264054	2.24626	0.0246871	0.0892142
MAPKAPK2	142.305	0.549023	0.274431	2.00058	0.0454372	0.123223
MARCO	19.1573	-1.35284	0.498624	-2.71315	0.00666472	0.0396854
MASP1	96.8215	0.16507	0.319449	0.516735	0.605341	0.72752
MASP2	4.66019	-0.640443	0.832725	-0.769093	0.441838	NA
MBL2	3.76393	-1.36681	0.981846	-1.39209	0.163897	NA
MBP	542.597	0.297808	0.596738	0.499059	0.617738	0.736088
MCL1	1042.76	0.47042	0.263562	1.78486	0.0742844	0.168628
MIF	1538.92	1.11685	0.33732	3.31096	0.000929755	0.01133
MME	1273.44	1.44727	0.791293	1.82899	0.0674007	0.160536
MR1	27.1844	-0.22663	0.476007	-0.476107	0.633998	0.74321
MRC1	294.896	0.366372	0.312575	1.17211	0.241153	0.386435
MS4A1	27.0319	-3.10905	0.642135	-4.84174	1.28707e-06	0.000168607
MSR1	132.488	-0.252465	0.364878	-0.691916	0.48899	0.626481
MUC1	1067.8	0.678154	0.280322	2.4192	0.0155547	0.0692122
MX1	362.847	0.0603096	0.202382	0.297999	0.765704	0.847442
MYD88	243.726	0.16903	0.217869	0.775835	0.437846	0.585336
NCAM1	55.7435	1.16342	0.515654	2.25621	0.0240578	0.0875436
NCF4	53.7738	-0.39706	0.407794	-0.973677	0.330217	0.480649
NCR1	4.69472	-0.294446	0.680087	-0.432954	0.665048	NA
NFATC1	61.3382	0.383686	0.304424	1.26037	0.207537	0.343059
NFATC2	164.458	-0.25703	0.295918	-0.868586	0.385073	0.538076
NFATC3	286.979	0.881864	0.279459	3.15561	0.00160162	0.0161394
NFIL3	55.3861	0.621939	0.368153	1.68935	0.091153	0.193658
NFKB1	71.9302	0.0386154	0.308726	0.12508	0.90046	0.944957
NFKB2	238.167	-0.358089	0.240309	-1.49012	0.136192	0.254874
NFKBIA	1429	0.597832	0.267459	2.23523	0.0254022	0.0905494
NFKBIZ	236.373	-0.472325	0.356052	-1.32656	0.184654	0.315174
NLRP3	23.6575	-0.828783	0.406105	-2.04081	0.0412698	0.116894
NOD1	56.1042	0.0157373	0.275619	0.0570981	0.954467	0.976889
NOD2	13.7712	-0.815726	0.485985	-1.6785	0.0932496	0.195451
NOS2	22.6056	0.770971	0.42891	1.79751	0.0722541	0.167048
NOTCH1	332.865	0.344248	0.262227	1.31279	0.189255	0.319901
NOTCH2	517.522	0.454573	0.26682	1.70367	0.0884427	0.190716
NT5E	389.563	0.764264	0.359009	2.12882	0.0332695	0.1063
PAX5	8.87778	-1.30503	0.62045	-2.10337	0.0354336	0.111181
PDCD1	12.6716	-0.536472	0.610269	-0.879074	0.379361	0.531512
PDCD1LG2	12.7779	0.0789479	0.449074	0.175802	0.86045	0.916942
PDCD2	130.073	0.638747	0.294293	2.17045	0.0299729	0.0995705
PDGFB	43.0183	0.193536	0.322979	0.599222	0.549025	0.678511
PDGFRB	737.174	0.14959	0.254599	0.587552	0.556833	0.686542
PECAM1	840.939	0.50018	0.231601	2.15966	0.0307991	0.101501
PIGR	2682.88	0.235571	0.307039	0.767234	0.442943	0.59059
PLA2G2A	34.2564	2.84119	0.653157	4.34994	1.36177e-05	0.000840752
PLA2G2E	6.40754	-0.00437926	0.692449	-0.0063243	0.994954	NA
PLAU	330.11	1.15119	0.483045	2.3832	0.0171629	0.0731168
PLAUR	17.5979	-0.0777676	0.433932	-0.179216	0.857768	0.916942
PML	436.338	-0.00611467	0.202144	-0.0302491	0.975868	0.990594
POU2F2	42.2935	-0.980816	0.492979	-1.98957	0.0466382	0.125325
PPARG	65.7769	1.07133	0.387128	2.76737	0.00565107	0.0365575
PPBP	20.3598	-0.0316407	0.564605	-0.0560404	0.95531	0.976889
PRDM1	31.324	-0.352613	0.364734	-0.966768	0.33366	0.481647
PRF1	33.7813	-0.300306	0.363196	-0.826843	0.408326	0.560112
PRKCD	252.057	1.18393	0.38895	3.04392	0.00233517	0.0210334
PSMB10	173.346	-0.0389478	0.237688	-0.163861	0.869841	0.920801
PSMB5	389.367	1.05728	0.322289	3.28054	0.00103609	0.0123389
PSMB7	925.69	1.1749	0.330689	3.5529	0.000381009	0.0069919
PSMB8	493.781	-0.0185021	0.229886	-0.0804838	0.935852	0.962844
PSMB9	205.695	0.134531	0.274949	0.489295	0.624633	0.73718
PSMC2	502.86	0.861817	0.252446	3.41386	0.000640489	0.00958904
PSMD7	561.117	0.827004	0.238852	3.46241	0.000535354	0.00850077
PTAFR	51.6757	-0.738721	0.354451	-2.08413	0.0371486	0.113105
PTGER4	93.2637	-0.0366708	0.293845	-0.124797	0.900685	0.944957
PTGS2	31.05	0.766197	0.398757	1.92147	0.054673	0.137734
PTK2	914.407	0.761375	0.272758	2.79139	0.00524814	0.0352568
PTPN2	118.089	0.237207	0.252541	0.939282	0.347586	0.499
PTPN22	26.2395	-0.74599	0.481969	-1.5478	0.121672	0.236133
PTPN6	155.529	-0.171438	0.236129	-0.726035	0.467818	0.614377
PTPRC_all	231.65	-1.07315	0.353006	-3.04005	0.00236542	0.0210334
PYCARD	23.25	-0.507742	0.400282	-1.26846	0.204634	0.33933
RAF1	248.212	1.14648	0.32062	3.57581	0.000349141	0.00677591
RAG1	24.728	0.501638	0.475763	1.05439	0.291706	0.440358
RAG2	4.55381	-0.496237	0.784842	-0.632276	0.527206	NA
RARRES3	542.082	0.0299623	0.313972	0.0954298	0.923973	0.95489
RELA	110.344	0.467915	0.280222	1.6698	0.0949589	0.197454
RELB	47.2816	-0.653186	0.437006	-1.49468	0.134997	0.254455
RORC	140.723	1.79507	0.455152	3.9439	8.0166e-05	0.00235601
RUNX1	70.2384	-0.986279	0.454552	-2.16978	0.0300232	0.0995705
S100A8	39.9195	0.135924	0.446474	0.304439	0.760794	0.84461
S100A9	82.9001	-0.0495168	0.420702	-0.1177	0.906305	0.947912
S1PR1	42.019	0.895149	0.335342	2.66937	0.00759946	0.0430589
SELE	18.0268	-0.246975	0.694861	-0.355431	0.722267	0.817425
SELL	62.972	-2.00871	0.469035	-4.28264	1.84693e-05	0.000840752
SELPLG	15.3364	0.00976255	0.457837	0.0213232	0.982988	0.990594
SERPING1	3042.04	-0.000234137	0.306322	-0.00076435	0.99939	0.99939
SH2D1A	11.8531	-0.529057	0.584522	-0.90511	0.365407	0.518711
SIGIRR	252.158	1.04669	0.419352	2.49597	0.0125613	0.0603862
SKI	531.894	0.357224	0.256847	1.39081	0.164284	0.289848
SLAMF1	17.6471	-1.7895	0.506764	-3.53122	0.000413643	0.0069919
SLAMF6	6.43472	-0.3975	0.670688	-0.592676	0.553398	NA
SLAMF7	14.3887	-1.0805	0.540552	-1.99888	0.0456209	0.123223
SLC2A1	37.3259	0.585111	0.456898	1.28062	0.200328	0.334305
SMAD3	479.094	0.511875	0.245857	2.08201	0.037342	0.113105
SMAD5	278.69	0.554466	0.298367	1.85834	0.063121	0.154558
SOCS1	58.026	0.276502	0.314078	0.880363	0.378663	0.531512
SOCS3	116.47	-0.756415	0.440923	-1.71553	0.0862486	0.187528
SPP1	20984.1	0.0397966	0.307271	0.129516	0.896949	0.944957
SRC	360.106	0.664784	0.249217	2.66748	0.00764214	0.0430589
STAT1	422.07	0.161099	0.319949	0.503516	0.614602	0.735277
STAT2	812.234	0.229173	0.21578	1.06207	0.288204	0.438728
STAT3	1512.95	0.308985	0.215006	1.4371	0.15069	0.270764
STAT4	34.0172	-0.808318	0.436011	-1.85389	0.0637544	0.154663
STAT5A	115.45	0.556929	0.362187	1.53768	0.124126	0.239125
STAT5B	317.803	0.63515	0.272037	2.33479	0.0195542	0.0786947
STAT6	1452.56	0.413209	0.234391	1.76291	0.0779165	0.173001
SYK	115.59	0.456233	0.313583	1.45491	0.145695	0.266008
TAGAP	29.409	-1.05563	0.536231	-1.9686	0.0489987	0.129022
TAL1	31.0572	0.632745	0.463248	1.36589	0.171975	0.297498
TAP1	51.0699	0.191559	0.359404	0.532989	0.594041	0.718906
TAP2	84.4949	0.273219	0.324568	0.841793	0.399904	0.552901
TAPBP	700.954	0.263615	0.248977	1.05879	0.289695	0.438728
TBK1	209.077	0.495485	0.233681	2.12035	0.0339767	0.107902
TBX21	16.1853	-0.00734398	0.495002	-0.0148363	0.988163	0.991531
TCF4	187.012	0.0180608	0.228933	0.0788915	0.937119	0.962844
TCF7	65.9268	-1.78926	0.403893	-4.43004	9.42176e-06	0.000705286
TFRC	290.571	1.02797	0.340145	3.02216	0.00250976	0.0210334
TGFB1	219.232	-0.0593628	0.272583	-0.217779	0.827602	0.895998
TGFBI	423.297	-0.249533	0.229908	-1.08536	0.277761	0.428079
TGFBR1	285.77	0.709926	0.422127	1.68178	0.0926108	0.195451
TGFBR2	719.637	0.367514	0.224144	1.63964	0.101081	0.203817
THY1	1673.09	0.810219	0.395016	2.0511	0.0402568	0.116314
TICAM1	223.341	0.390974	0.23628	1.65471	0.097984	0.200513
TIGIT	16.9872	-1.01521	0.456977	-2.22158	0.0263119	0.0925902
TIRAP	38.0155	0.322856	0.332374	0.971362	0.331368	0.480945
TLR1	78.38	0.249343	0.35924	0.694084	0.487629	0.626269
TLR2	80.9401	-0.166457	0.27458	-0.606225	0.544365	0.675494
TLR3	111.841	0.714952	0.2999	2.38397	0.0171271	0.0731168
TLR4	197.881	0.0313785	0.228801	0.137143	0.890918	0.941212
TLR5	50.1057	0.681012	0.34291	1.98598	0.0470354	0.125748
TLR7	10.2336	-0.115993	0.558631	-0.207638	0.835511	0.900839
TLR8	22.7648	-0.765192	0.405787	-1.8857	0.0593353	0.146659
TLR9	17.1363	-0.823379	0.40654	-2.02534	0.0428328	0.11764
TMEM173	277.006	-0.171787	0.252206	-0.681136	0.495785	0.633638
TNF	17.2956	-0.327724	0.466579	-0.702398	0.482431	0.621836
TNFAIP3	94.78	-0.197552	0.319177	-0.618941	0.535955	0.671867
TNFAIP6	7.55166	-0.850822	0.621464	-1.36906	0.170981	0.297498
TNFRSF10C	27.3245	-0.274044	0.342964	-0.799046	0.424264	0.577439
TNFRSF11A	23.7819	-0.295149	0.356692	-0.827462	0.407975	0.560112
TNFRSF13B	4.46395	-1.5239	0.869244	-1.75313	0.079579	NA
TNFRSF13C	28.9886	-2.14352	0.55832	-3.83923	0.000123422	0.00304584
TNFRSF14	575.597	0.552062	0.23493	2.3499	0.0187785	0.0771162
TNFRSF17	12.974	-1.24389	0.593275	-2.09665	0.0360247	0.111698
TNFRSF1B	87.0542	-0.347514	0.279787	-1.24207	0.214211	0.350771
TNFRSF4	6.90942	-0.940902	0.629952	-1.49361	0.135278	NA
TNFRSF8	15.9537	-0.674132	0.458735	-1.46954	0.141685	0.26142
TNFRSF9	5.64948	-0.552385	0.691208	-0.79916	0.424198	NA
TNFSF10	1428.83	0.369032	0.259353	1.42289	0.154767	0.275843
TNFSF11	4.88478	-0.365791	0.712766	-0.513199	0.607812	NA
TNFSF12	332.449	0.445203	0.256125	1.73822	0.0821719	0.18159
TNFSF13B	52.1544	-0.604113	0.338904	-1.78255	0.0746596	0.168628
TNFSF15	135.172	0.579341	0.491161	1.17953	0.238186	0.386407
TNFSF4	21.8073	0.931325	0.445243	2.09172	0.0364634	0.111938
TNFSF8	12.8796	-0.569515	0.485723	-1.17251	0.240992	0.386435
TOLLIP	650.926	1.03417	0.351555	2.9417	0.0032642	0.0251536
TP53	296.856	0.152492	0.234785	0.649498	0.516017	0.653122
TRAF1	67.7202	-0.398194	0.290491	-1.37076	0.170449	0.297498
TRAF2	130.76	0.408778	0.260127	1.57146	0.116076	0.227805
TRAF3	126.431	-0.197736	0.246643	-0.801707	0.422723	0.57684
TRAF4	241.813	0.754541	0.31202	2.41825	0.0155955	0.0692122
TRAF5	83.1425	0.146605	0.288711	0.507791	0.6116	0.73336
TRAF6	225.951	0.703695	0.266846	2.63708	0.00836228	0.0466153
TYK2	182.623	0.43723	0.225441	1.93944	0.0524477	0.134061
UBE2L3	236.964	0.521024	0.238606	2.18362	0.0289905	0.0980066
VCAM1	765.037	-0.164164	0.40923	-0.401153	0.688308	0.794434
VTN	16.9101	1.32484	0.565854	2.34131	0.0192164	0.0780572
XBP1	633.512	0.320501	0.286259	1.11962	0.262875	0.412415
XCL1	5.72238	-0.567773	0.785984	-0.722372	0.470066	NA
XCR1	19.4641	-0.80353	0.542168	-1.48207	0.138322	0.257024
ZAP70	68.0911	-1.34329	0.453674	-2.96091	0.00306731	0.0243526
ZBTB16	911.664	2.01205	1.03491	1.94417	0.0518746	0.133246
ZEB1	82.9264	0.638029	0.273725	2.33091	0.0197581	0.0786947
sCTLA4	4.05052	-1.51308	0.85474	-1.77022	0.0766904	NA
ABCF1	282.017	0.706416	0.249321	2.83336	0.00460622	0.032617
ALAS1	266.988	1.01731	0.29465	3.45259	0.00055523	0.00855707
EEF1G	5056.41	0.917607	0.287934	3.18687	0.00143822	0.0150725
G6PD	204.455	0.487991	0.334104	1.4606	0.144127	0.264064
GAPDH	10707.2	1.34535	0.255423	5.26715	1.38557e-07	5.50306e-05
GUSB	257.883	0.861454	0.364608	2.36269	0.018143	0.0766688
HPRT1	446.619	0.608879	0.252944	2.40717	0.0160767	0.0702017
OAZ1	2440.05	0.81164	0.24148	3.3611	0.000776315	0.0109943
POLR1B	86.0338	0.69585	0.38559	1.80464	0.0711316	0.167048
POLR2A	994.735	0.693996	0.335103	2.07099	0.0383596	0.11486
PPIA	226.41	0.472483	0.256756	1.8402	0.0657384	0.158013
RPL19	12514.1	0.469639	0.229575	2.04569	0.0407866	0.116314
SDHA	821.152	1.09826	0.331239	3.31562	0.0009144	0.01133
TBP	175.766	0.574264	0.268711	2.1371	0.0325895	0.104766
TUBB	718.904	0.234658	0.230017	1.02018	0.307644	0.453337

## Sheet: IRGN v IgAV wo IgAV5
	baseMean	log2FoldChange	lfcSE	stat	pvalue	padj
ABCB1	939.323	-1.05213	0.2678	-3.92879	8.5375e-05	0.00253137
ABCF1	257.112	-0.97997	0.24349	-4.02468	5.7052e-05	0.00241656
ABL1	281.309	-0.668491	0.251037	-2.66292	0.00774656	0.0468746
ADA	33.7015	-0.160013	0.289268	-0.553166	0.58015	0.71316
AHR	483.88	0.199942	0.206027	0.970465	0.331815	0.496785
AICDA	4.4146	-0.81915	0.635456	-1.28907	0.197372	0.345742
AIRE	8.39099	0.132557	0.481944	0.275047	0.78328	0.863355
ALAS1	280.052	-0.620304	0.239772	-2.58706	0.00967989	0.0531461
APP	5829.17	-0.572343	0.283011	-2.02234	0.0431417	0.121887
ARG1	4.30018	2.01732	0.710595	2.83893	0.00452658	0.0344136
ARG2	222.31	-1.11157	0.411498	-2.70127	0.0069075	0.043576
ARHGDIB	594.529	0.33387	0.207568	1.60849	0.107729	0.231642
ATG10	64.7069	-0.549853	0.366377	-1.50078	0.133412	0.264579
ATG12	14.562	-0.34528	0.378373	-0.91254	0.361485	0.521558
ATG16L1	156.053	-0.563144	0.243834	-2.30954	0.0209137	0.0800118
ATG5	184.54	-0.770086	0.286284	-2.68994	0.0071465	0.0441446
ATG7	242.568	-0.137113	0.213692	-0.641639	0.521108	0.664553
ATM	10.1786	-0.224224	0.449162	-0.499206	0.617634	0.748992
B2M	9806.45	-0.501394	0.244609	-2.04978	0.040386	0.119744
B3GAT1	7.09244	-0.388591	0.517316	-0.751168	0.452552	0.604432
BATF	16.1738	0.619976	0.413569	1.49909	0.133851	0.264579
BATF3	37.8283	0.0647026	0.289887	0.223199	0.82338	0.884007
BAX	410.791	-0.192199	0.23968	-0.801897	0.422613	0.581114
BCAP31	1274.83	-0.551173	0.272804	-2.0204	0.0433419	0.121887
BCL10	444.958	-0.508789	0.229291	-2.21897	0.0264889	0.0892496
BCL2	237.929	-0.332066	0.269187	-1.23359	0.217357	0.369878
BCL2L11	100.918	-0.800733	0.303908	-2.63479	0.0084189	0.0502885
BCL3	173.4	0.277279	0.28261	0.981137	0.326525	0.492695
BCL6	226.299	-0.573231	0.294328	-1.94759	0.0514638	0.138091
BID	7.46183	-0.422078	0.469029	-0.899897	0.368175	0.526687
BLNK	128.003	-0.579935	0.257192	-2.25487	0.0241414	0.0847093
BST1	92.8696	-0.757236	0.333663	-2.26946	0.0232403	0.0836125
BST2	156.549	-0.421846	0.262293	-1.6083	0.107769	0.231642
BTK	21.0003	0.606064	0.38935	1.5566	0.119565	0.248335
BTLA	22.4894	0.746063	0.352674	2.11545	0.0343916	0.10622
C14orf166	849.771	-0.7112	0.20263	-3.50985	0.000448357	0.00831438
C1QA	268.457	0.790587	0.264588	2.988	0.00280813	0.0268584
C1QB	509.66	1.21131	0.309727	3.91088	9.19586e-05	0.00259674
C1QBP	1057.39	-0.639742	0.280608	-2.27984	0.022617	0.0833034
C1R	1338.2	0.14547	0.234519	0.620291	0.535066	0.676533
C1S	643.739	0.169215	0.243625	0.694572	0.487324	0.637932
C2	160.597	0.192649	0.420614	0.458019	0.646939	0.773752
C3	337.883	1.02583	0.418235	2.45275	0.0141767	0.0629536
C4A/B	1978.74	-0.707567	0.239736	-2.95144	0.00316296	0.0274083
C4BPA	3.36788	-0.584105	0.679609	-0.859472	0.39008	0.550756
C5	79.8942	-0.699874	0.364154	-1.92192	0.0546163	0.142676
C6	66.3679	-0.96953	0.35627	-2.72133	0.00650194	0.0428329
C7	4558.03	-0.67594	0.356612	-1.89545	0.0580331	0.150278
C8A	4.53543	0.506621	0.576755	0.878398	0.379728	0.538705
C8B	3.17617	-0.154878	0.65206	-0.237521	0.812253	0.882755
C8G	18.1174	0.340494	0.50894	0.669027	0.503478	0.647641
C9	12.9273	-0.45707	0.445748	-1.0254	0.305175	0.47374
CAMP	3.87957	0.202858	0.604875	0.335372	0.737344	0.840856
CARD9	15.6522	0.893602	0.381911	2.33982	0.0192933	0.0762728
CASP1	35.7505	0.35136	0.306264	1.14725	0.25128	0.417392
CASP10	8.06528	-0.131732	0.451436	-0.291807	0.770434	0.858779
CASP2	163.403	-0.229777	0.305898	-0.751155	0.452559	0.604432
CASP3	64.1997	-0.745385	0.274631	-2.71413	0.00664501	0.0428329
CASP8	186.075	-0.032873	0.272739	-0.120529	0.904064	0.937255
CCBP2	32.772	-0.497349	0.504247	-0.986321	0.323976	0.490096
CCL11	45.1772	0.589932	0.510598	1.15537	0.247937	0.412997
CCL13	27.1833	2.66675	0.514304	5.18517	2.15821e-07	4.26606e-05
CCL15	164.252	-1.30421	0.456219	-2.85872	0.00425348	0.0327573
CCL16	19.3188	-0.416604	0.34634	-1.20288	0.229023	0.388031
CCL18	28.2597	2.54202	0.623078	4.07978	4.50778e-05	0.00217334
CCL19	303.462	2.95722	0.78856	3.75016	0.000176723	0.00476348
CCL2	240.949	0.794856	0.46273	1.71775	0.085842	0.196542
CCL20	25.6817	0.130594	0.512689	0.254724	0.798936	0.878978
CCL22	12.0777	1.20214	0.583149	2.06146	0.039259	0.116988
CCL23	16.9962	0.201345	0.696835	0.288942	0.772625	0.858989
CCL24	41.4799	1.6833	1.11577	1.50865	0.131389	0.263222
CCL26	21.8859	-0.324015	0.427403	-0.758101	0.448391	0.604432
CCL3	34.7669	1.26918	0.510693	2.4852	0.0129478	0.0609367
CCL4	44.2478	1.16653	0.399022	2.92347	0.00346149	0.0293238
CCL5	51.5425	0.51682	0.372337	1.38804	0.165124	0.309869
CCL7	2.29031	0.0470899	0.761365	0.0618493	0.950683	0.968714
CCL8	12.5779	0.125181	0.496707	0.252021	0.801025	0.879644
CCND3	268.792	-0.280433	0.334327	-0.838799	0.401582	0.560259
CCR1	45.609	0.0605272	0.361752	0.167317	0.867121	0.914951
CCR10	8.02043	0.190351	0.45729	0.416258	0.677221	0.792765
CCR2	31.4202	1.03255	0.510127	2.02411	0.0429593	0.121887
CCR5	25.7786	0.723399	0.328933	2.19923	0.0278614	0.092916
CCR6	14.9569	0.153112	0.372031	0.411557	0.680664	0.794555
CCR7	8.27101	1.10172	0.508202	2.16789	0.0301673	0.0966704
CCR8	3.60497	0.145816	0.637008	0.228908	0.81894	0.884007
CCRL1	50.145	0.53798	0.476418	1.12922	0.258805	0.419883
CCRL2	32.7901	0.470761	0.33751	1.39481	0.163075	0.306994
CD14	451.989	0.942653	0.360032	2.61825	0.00883821	0.0502885
CD160	6.61981	0.617245	0.533329	1.15734	0.247132	0.412815
CD163	399.051	0.446439	0.478945	0.932131	0.351269	0.515898
CD164	892.669	-1.40026	0.385896	-3.62858	0.000284981	0.0060355
CD19	8.36734	0.789672	0.491604	1.60632	0.108204	0.231642
CD1A	6.79273	0.365614	0.525386	0.695895	0.486495	0.637932
CD1D	25.1485	0.455383	0.403565	1.1284	0.259151	0.419883
CD2	19.5134	0.937833	0.38777	2.41853	0.0155834	0.0674522
CD209	36.9648	0.910646	0.514974	1.76833	0.0770052	0.181913
CD22	28.7293	-0.0929593	0.46336	-0.20062	0.840996	0.895351
CD24	4495.21	-0.145924	0.274112	-0.532353	0.594482	0.725366
CD244	12.2955	0.969866	0.465434	2.08379	0.0371793	0.113646
CD247	24.2846	0.790258	0.360623	2.19137	0.028425	0.0931271
CD27	18.2757	0.92451	0.382972	2.41404	0.0157766	0.0675028
CD274	22.7407	-0.347384	0.313442	-1.10829	0.267738	0.429104
CD276	376.211	0.0913669	0.206018	0.44349	0.657412	0.781253
CD28	14.4454	0.169476	0.426285	0.397566	0.69095	0.798701
CD34	62.3308	-0.75311	0.30947	-2.43355	0.0149516	0.0656762
CD36	259.322	-0.71865	0.555644	-1.29336	0.195885	0.344688
CD3D	27.6032	0.584382	0.338164	1.7281	0.0839699	0.193001
CD3E	24.2906	0.685689	0.373537	1.83567	0.0664071	0.164081
CD3EAP	40.5597	-0.123134	0.282237	-0.436279	0.662634	0.784316
CD4	97.1558	0.402442	0.266161	1.51203	0.130527	0.262382
CD40	82.3545	0.11663	0.254831	0.457676	0.647185	0.773752
CD40LG	16.2974	1.14517	0.406241	2.81895	0.00481804	0.0352728
CD44	712.593	0.643377	0.331541	1.94056	0.0523111	0.139086
CD45R0	164.959	0.964441	0.267525	3.60505	0.000312096	0.00638182
CD45RA	13.0607	1.00429	0.390798	2.56984	0.0101745	0.0533812
CD45RB	30.7923	0.958085	0.344085	2.78444	0.00536199	0.0374078
CD46	1240.85	-0.930422	0.341213	-2.7268	0.0063951	0.0428329
CD48	53.0217	0.942404	0.335675	2.80749	0.00499287	0.036107
CD5	25.4933	0.982107	0.331447	2.96309	0.00304567	0.0274083
CD53	190.391	0.783032	0.343248	2.28124	0.0225341	0.0833034
CD55	47.5502	-0.608897	0.299724	-2.03152	0.0422018	0.121887
CD58	193.196	-0.692089	0.288261	-2.40091	0.0163543	0.0686603
CD59	3260.99	-0.354632	0.29855	-1.18785	0.234893	0.395714
CD6	19.3938	0.899605	0.34368	2.61757	0.00885586	0.0502885
CD7	9.81866	1.24558	0.446054	2.79243	0.00523132	0.0369307
CD70	5.91449	-0.0887123	0.594199	-0.149297	0.881319	0.918492
CD74	8652.55	0.13712	0.241779	0.567132	0.570625	0.705292
CD79A	17.6546	0.958054	0.470022	2.03832	0.0415181	0.121887
CD79B	22.9941	0.614988	0.384836	1.59805	0.110032	0.23432
CD80	12.4576	0.495291	0.398947	1.2415	0.214423	0.367493
CD81	3967.09	-0.304853	0.307068	-0.992785	0.320815	0.489057
CD82	69.7231	-0.412253	0.307379	-1.34119	0.179859	0.328173
CD83	137.158	-0.450498	0.365454	-1.23271	0.217685	0.369878
CD86	19.8373	0.618561	0.396981	1.55816	0.119195	0.248335
CD8A	20.0157	0.765553	0.417935	1.83175	0.0669884	0.16483
CD8B	17.3648	0.192366	0.398043	0.48328	0.628897	0.756731
CD9	684.618	-0.880412	0.435472	-2.02174	0.0432029	0.121887
CD96	40.4943	0.680122	0.35118	1.93668	0.0527849	0.139086
CD97	253.402	0.257319	0.229706	1.12021	0.262625	0.423198
CD99	1708.84	-0.348668	0.254771	-1.36856	0.171138	0.315424
CDH5	204.202	-0.501447	0.266898	-1.87879	0.0602725	0.154726
CDKN1A	175.601	0.391786	0.274358	1.42801	0.153289	0.292284
CEACAM1	120.926	-0.41957	0.368152	-1.13967	0.254426	0.419729
CEACAM6	10.1993	-0.782288	0.55576	-1.4076	0.15925	0.301709
CEACAM8	5.69859	0.557825	0.547342	1.01915	0.30813	0.475812
CEBPB	352.255	0.373207	0.28558	1.30684	0.191268	0.341632
CFB	394.227	-0.0568543	0.356414	-0.159518	0.873261	0.916538
CFD	62.959	-0.214694	0.45501	-0.471844	0.637038	0.764704
CFH	501.563	-0.463507	0.326853	-1.41809	0.156165	0.296814
CFI	1979.07	-0.619925	0.250789	-2.4719	0.0134399	0.0625071
CFP	18.4594	0.822909	0.346791	2.37292	0.0176479	0.072388
CHUK	250.89	-0.793678	0.273906	-2.89763	0.00375989	0.0302974
CIITA	72.5406	0.479897	0.385708	1.2442	0.213427	0.367282
CISH	144.915	-1.07461	0.446577	-2.40633	0.0161136	0.0682524
CLEC4A	51.4127	0.158079	0.288734	0.547488	0.584043	0.715574
CLEC4E	54.7988	0.324501	0.499017	0.65028	0.515511	0.658832
CLEC5A	18.9564	1.62263	0.914457	1.77442	0.075994	0.180982
CLEC6A	4.08637	0.0840846	0.630303	0.133403	0.893874	0.928548
CLEC7A	29.3475	0.353093	0.310375	1.13763	0.255274	0.419729
CLU	7.58376	-0.15125	0.472072	-0.320397	0.748668	0.850498
CMKLR1	132.038	0.274558	0.262303	1.04672	0.29523	0.460967
CR1	72.4629	0.0228148	0.283718	0.0804136	0.935908	0.961193
CR2	28.932	-2.20381	0.960277	-2.29497	0.0217348	0.0815741
CRADD	140.637	-0.869994	0.332329	-2.61787	0.00884816	0.0502885
CSF1	51.5902	-0.322748	0.246348	-1.31013	0.190152	0.341632
CSF1R	28.5597	1.00672	0.301226	3.34207	0.000831567	0.0125298
CSF2	2.39427	-0.243897	0.744218	-0.327723	0.743121	0.845818
CSF2RB	70.7568	1.21145	0.376668	3.21622	0.00129891	0.0156222
CSF3R	47.6905	1.00157	0.334356	2.99551	0.00273988	0.0268584
CTLA4_all	9.57322	0.859729	0.454282	1.8925	0.0584247	0.150634
CTLA4-TM	4.88649	-0.248453	0.612245	-0.405806	0.684885	0.796347
CTNNB1	1683.24	-0.826889	0.247753	-3.33756	0.000845184	0.0125298
CTSC	1812.83	-0.419927	0.274735	-1.52848	0.126393	0.259346
CTSG	11.7945	1.73114	0.597792	2.8959	0.00378078	0.0302974
CTSS	519.407	0.966658	0.311125	3.10698	0.0018901	0.0208224
CUL9	179.811	-0.559591	0.261018	-2.14388	0.0320428	0.100007
CX3CL1	221.239	-0.627494	0.329587	-1.90388	0.0569263	0.148058
CX3CR1	25.8988	0.165481	0.369455	0.447907	0.65422	0.779022
CXCL1	74.444	1.82198	0.587215	3.10275	0.00191729	0.0208224
CXCL10	27.1634	0.804875	0.484374	1.66168	0.0965766	0.214494
CXCL11	12.2835	0.558827	0.450847	1.2395	0.215159	0.367692
CXCL12	1842.59	-1.55941	0.362735	-4.29904	1.71537e-05	0.00101722
CXCL13	6.60994	0.891439	0.567716	1.57022	0.116364	0.244695
CXCL2	80.3979	1.08592	0.501451	2.16555	0.0303456	0.0966704
CXCL9	63.9608	1.8122	0.518406	3.49571	0.000472804	0.00831438
CXCR1	4.87159	0.156058	0.638033	0.244592	0.806772	0.882372
CXCR2	21.6393	0.600489	0.466118	1.28828	0.19765	0.345742
CXCR3	15.8951	0.832271	0.475932	1.74872	0.0803399	0.18683
CXCR4	241.912	0.993266	0.386956	2.56687	0.0102621	0.0533812
CXCR6	11.5322	0.467786	0.437622	1.06893	0.285102	0.44845
CYBB	212.059	0.871219	0.353046	2.46772	0.0135977	0.0625071
DEFB1	154.555	-2.33676	0.517026	-4.51961	6.19528e-06	0.000459225
DEFB103A	7.21224	0.527708	0.491875	1.07285	0.283338	0.446861
DEFB103B	5.0722	0.0991325	0.545822	0.18162	0.855881	0.904701
DEFB4A	8.65064	-0.013915	0.533535	-0.0260809	0.979193	0.985843
DPP4	490.8	-1.86236	0.329429	-5.65332	1.57382e-08	4.66638e-06
DUSP4	20.6338	-0.581101	0.423788	-1.37121	0.17031	0.315424
EBI3	9.01716	0.00733918	0.467218	0.0157083	0.987467	0.990809
EDNRB	468.705	-0.792499	0.407665	-1.94399	0.0518961	0.138623
EEF1G	4930.86	-0.820335	0.251859	-3.25712	0.00112548	0.0142587
EGR1	126.592	1.93564	0.57348	3.37525	0.000737494	0.0116922
EGR2	10.5653	0.748099	0.485864	1.53973	0.123626	0.25455
ENTPD1	44.1406	0.0440429	0.330853	0.133119	0.894099	0.928548
EOMES	5.69926	-0.153365	0.515927	-0.29726	0.766268	0.858779
ETS1	451.14	-0.409406	0.191193	-2.14132	0.032248	0.100121
FADD	44.8802	-0.11792	0.294674	-0.400172	0.68903	0.798037
FAS	36.0799	0.734385	0.317162	2.31549	0.0205862	0.0797882
FCAR	3.55246	-0.581805	0.633541	-0.918338	0.358442	0.519697
FCER1A	42.219	-0.0493995	0.623796	-0.0791919	0.93688	0.961193
FCER1G	163.462	1.12892	0.267192	4.22512	2.38816e-05	0.00128744
FCGR1A/B	24.1543	0.350065	0.447169	0.782847	0.433717	0.589895
FCGR2A	115.241	0.952546	0.296111	3.21685	0.00129606	0.0156222
FCGR2A/C	325.105	0.704946	0.278611	2.53022	0.0113992	0.0555461
FCGR2B	71.9262	1.12776	0.309995	3.63799	0.000274775	0.00603488
FCGR3A/B	103.185	1.09138	0.396532	2.75231	0.0059177	0.0408046
FCGRT	1942.49	-0.582223	0.290701	-2.00283	0.0451958	0.124353
FKBP5	1745.41	-1.97829	0.94321	-2.0974	0.0359584	0.110483
FN1	1007.45	-0.908412	0.518014	-1.75364	0.0794917	0.185585
FOXP3	7.87108	0.0906794	0.489065	0.185414	0.852905	0.903165
FYN	192.226	-0.200181	0.265509	-0.753953	0.450877	0.604432
G6PD	230.795	0.0808253	0.25643	0.315194	0.752614	0.853346
GAPDH	11361.7	-0.800194	0.244015	-3.27929	0.00104069	0.0140186
GATA3	27.0925	-0.229632	0.390955	-0.587362	0.55696	0.692406
GBP1	81.066	0.0090119	0.265618	0.033928	0.972935	0.982879
GBP5	16.5657	1.00855	0.440408	2.29003	0.0220194	0.0821228
GFI1	18.2232	0.208641	0.340797	0.612215	0.540395	0.679028
GNLY	19.8044	0.0828825	0.373483	0.221918	0.824378	0.884007
GP1BB	26.4521	-0.848591	0.368645	-2.30192	0.0213395	0.0806009
GPI	1453.4	-0.640616	0.259493	-2.46872	0.0135598	0.0625071
GPR183	28.137	0.291523	0.409617	0.711696	0.476653	0.628123
GUSB	258.577	-0.655069	0.315963	-2.07324	0.0381496	0.115422
GZMA	57.8601	0.551291	0.298417	1.84738	0.0646917	0.162552
GZMB	16.2213	0.854306	0.389603	2.19276	0.0283246	0.0931271
GZMK	40.6279	0.411215	0.42118	0.97634	0.328896	0.495013
HAMP	4.42511	0.457237	0.597598	0.765124	0.444198	0.601391
HAVCR2	153.74	-0.566871	0.345757	-1.63951	0.101107	0.222062
HFE	31.387	-0.345041	0.328914	-1.04903	0.294164	0.460967
HLA-A	2277.36	-0.187214	0.225507	-0.830191	0.406431	0.564434
HLA-B	2095.47	0.0825869	0.242247	0.34092	0.733164	0.8377
HLA-C	1660.05	-0.0764834	0.330844	-0.231176	0.817178	0.884007
HLA-DMA	378.159	0.275864	0.25244	1.09279	0.274484	0.437552
HLA-DMB	164.447	0.136013	0.276509	0.491895	0.622794	0.752172
HLA-DOB	31.2097	0.448706	0.311255	1.4416	0.149414	0.28674
HLA-DPA1	1348.46	0.2941	0.321328	0.915263	0.360053	0.52076
HLA-DPB1	959.38	0.0902507	0.305627	0.295297	0.767767	0.858779
HLA-DQA1	220.691	-0.143529	1.72705	-0.0831064	0.933767	0.961193
HLA-DQB1	119.776	-0.327441	1.61456	-0.202804	0.839288	0.895347
HLA-DRA	2174.54	0.174598	0.279319	0.625085	0.531916	0.673987
HLA-DRB1	105.017	-0.471245	0.589668	-0.79917	0.424192	0.581114
HLA-DRB3	1729.66	0.344058	0.354736	0.969898	0.332097	0.496785
HPRT1	412.567	-1.00875	0.227487	-4.43431	9.23677e-06	0.000608601
HRAS	103.764	-0.664022	0.27056	-2.45426	0.0141177	0.0629536
ICAM1	196.067	0.598468	0.325053	1.84114	0.0656007	0.164038
ICAM2	72.8114	-0.419661	0.307889	-1.36303	0.172873	0.31738
ICAM3	178.085	-0.424714	0.272998	-1.55574	0.11977	0.248335
ICAM4	7.27955	0.49456	0.530507	0.93224	0.351212	0.515898
ICAM5	4.11617	-0.729119	0.617346	-1.18105	0.237581	0.397982
ICOS	8.67385	0.197276	0.432832	0.455781	0.648548	0.77382
ICOSLG	232.502	-0.472947	0.311775	-1.51695	0.129279	0.261792
IDO1	13.0408	0.423606	0.457018	0.926892	0.353982	0.517139
IFI16	263.306	0.428365	0.207398	2.06543	0.0388826	0.116988
IFI35	95.677	-0.330802	0.295905	-1.11793	0.263596	0.423611
IFIH1	77.3491	-0.26473	0.265097	-0.998613	0.317982	0.485988
IFIT2	85.6297	-0.292048	0.388762	-0.751227	0.452516	0.604432
IFITM1	828.231	0.0613502	0.314854	0.194853	0.845508	0.898542
IFNA1/13	9.48327	0.123847	0.544971	0.227254	0.820226	0.884007
IFNA2	6.21393	-0.0147603	0.521538	-0.0283014	0.977422	0.985733
IFNAR1	59.6313	-0.912648	0.284119	-3.2122	0.00131722	0.0156222
IFNAR2	318.431	0.401363	0.176983	2.2678	0.0233413	0.0836125
IFNB1	5.58739	0.840204	0.647448	1.29772	0.194385	0.34409
IFNG	3.13373	0.669317	0.662588	1.01016	0.312421	0.478723
IFNGR1	677.551	-0.162852	0.264183	-0.616437	0.537606	0.678299
IGF2R	386.683	-0.68173	0.301272	-2.26284	0.0236454	0.0836125
IKBKAP	152.371	-0.563561	0.283428	-1.98838	0.0467701	0.127223
IKBKB	243.665	-0.307006	0.2244	-1.36812	0.171276	0.315424
IKBKE	85.558	0.51353	0.264931	1.93835	0.0525805	0.139086
IKBKG	159.345	-0.466136	0.240914	-1.93486	0.0530075	0.139086
IKZF1	15.3049	0.626273	0.366233	1.71004	0.0872591	0.199018
IKZF2	32.7419	-0.522493	0.284135	-1.83889	0.0659317	0.164038
IKZF3	22.9778	0.498029	0.443128	1.12389	0.261058	0.421818
IL10	4.40387	0.493727	0.589735	0.837202	0.402479	0.560259
IL10RA	151.88	0.80396	0.297159	2.70549	0.00682037	0.043489
IL11RA	63.9962	-0.674917	0.312963	-2.15654	0.0310416	0.097395
IL12A	3.72628	0.000342233	0.626115	0.000546598	0.999564	0.999564
IL12B	4.04781	0.0486625	0.667339	0.0729202	0.94187	0.964644
IL12RB1	19.1575	0.911479	0.439135	2.07563	0.0379286	0.115342
IL13	3.1289	-0.250367	0.658682	-0.380104	0.703869	0.808903
IL13RA1	526.173	-0.539142	0.231392	-2.32999	0.0198068	0.0777843
IL15	46.794	-0.0897415	0.305638	-0.29362	0.769048	0.858779
IL16	83.6459	0.194185	0.265417	0.731623	0.464399	0.616082
IL17A	3.31451	-1.04758	0.716038	-1.46303	0.14346	0.277106
IL17B	5.17519	-0.221492	0.552213	-0.401099	0.688347	0.798037
IL17F	5.36913	-0.500197	0.542433	-0.922136	0.356458	0.519359
IL18	141.095	-0.250234	0.245309	-1.02008	0.307692	0.475812
IL18R1	73.4388	0.0598472	0.264643	0.226143	0.82109	0.884007
IL18RAP	18.196	1.06082	0.397444	2.6691	0.00760556	0.0464958
IL19	3.2638	1.35567	0.676073	2.00521	0.0449409	0.124353
IL1A	5.7052	-0.223848	0.511513	-0.437619	0.661663	0.784316
IL1B	19.2288	0.577014	0.50466	1.14337	0.252884	0.418884
IL1R1	209.699	0.218795	0.212686	1.02872	0.30361	0.472548
IL1R2	39.3157	-0.583706	0.450824	-1.29475	0.195405	0.344688
IL1RAP	49.1632	-0.536795	0.336108	-1.59709	0.110245	0.23432
IL1RL1	235.428	-1.29361	0.546305	-2.36793	0.0178878	0.0726538
IL1RL2	24.1428	-0.363312	0.403737	-0.899874	0.368187	0.526687
IL1RN	15.2861	1.31114	0.649034	2.02013	0.0433695	0.121887
IL2	3.62401	-0.383287	0.646501	-0.592864	0.553272	0.690042
IL20	4.2878	0.0339518	0.620503	0.0547166	0.956364	0.972711
IL21	7.23926	0.290073	0.490044	0.591933	0.553895	0.690042
IL21R	13.3592	0.277419	0.426364	0.650663	0.515264	0.658832
IL22	3.84976	0.195061	0.665202	0.293235	0.769342	0.858779
IL22RA2	4.25113	-0.677341	0.599294	-1.13023	0.258378	0.419883
IL23A	6.43805	-0.120532	0.538365	-0.223885	0.822847	0.884007
IL23R	9.39131	0.421803	0.465616	0.905903	0.364987	0.525334
IL26	5.8158	-0.307285	0.57299	-0.536283	0.591763	0.723537
IL27	4.42958	-0.260802	0.615317	-0.42385	0.671675	0.790285
IL28A	7.20702	0.469525	0.559612	0.83902	0.401458	0.560259
IL28A/B	5.96099	0.026351	0.499745	0.0527288	0.957948	0.972711
IL29	2.26078	-0.920482	0.815743	-1.1284	0.259152	0.419883
IL2RA	26.7323	0.571204	0.323346	1.76654	0.0773052	0.181913
IL2RB	41.0712	0.987927	0.339208	2.91246	0.003586	0.0297301
IL2RG	63.8427	0.888595	0.367102	2.42057	0.0154963	0.0674522
IL3	4.96237	-0.287242	0.562171	-0.51095	0.609386	0.742024
IL32	4927.95	-0.384945	0.567196	-0.678681	0.49734	0.642852
IL4	2.69303	0.503361	0.728059	0.691374	0.48933	0.639147
IL4R	228.841	-0.0107584	0.218994	-0.0491266	0.960818	0.973958
IL5	4.69547	0.63756	0.588894	1.08264	0.278968	0.442321
IL6	7.67571	0.413055	0.551853	0.748486	0.454167	0.605216
IL6R	109.105	-0.620898	0.341602	-1.81761	0.0691245	0.168581
IL6ST	2615.54	-0.751229	0.25467	-2.94981	0.00317967	0.0274083
IL7	11.1067	0.513311	0.428424	1.19814	0.230863	0.390033
IL7R	116.068	0.471748	0.527916	0.893604	0.371534	0.528344
IL8	47.7971	1.49	0.585961	2.54284	0.0109957	0.0547935
IL9	1.59392	-0.209879	0.886207	-0.236829	0.81279	0.882755
ILF3	1027.36	-0.532508	0.213135	-2.49846	0.0124735	0.0596515
IRAK1	245.342	-0.0637026	0.209525	-0.304034	0.761102	0.858048
IRAK2	45.0617	0.462888	0.277165	1.67008	0.0949029	0.211569
IRAK3	34.1545	-0.271231	0.328191	-0.826444	0.408552	0.566055
IRAK4	106.984	-0.423563	0.302981	-1.39799	0.162117	0.306164
IRF1	145.008	0.231803	0.248785	0.931738	0.351472	0.515898
IRF3	65.3204	-0.18832	0.300584	-0.626515	0.530977	0.673987
IRF4	29.7437	0.664099	0.321856	2.06335	0.0390798	0.116988
IRF5	72.8998	-0.159127	0.312648	-0.508965	0.610777	0.742194
IRF7	93.2849	0.281541	0.285079	0.98759	0.323353	0.490096
IRF8	75.322	0.694799	0.321111	2.16374	0.0304846	0.0966704
IRGM	4.35522	0.445405	0.567952	0.78423	0.432905	0.589895
ITGA2B	13.9302	-0.574978	0.441316	-1.30287	0.192619	0.342339
ITGA4	36.5918	0.557369	0.310296	1.79625	0.072455	0.173951
ITGA5	169.101	0.0193185	0.312738	0.0617722	0.950744	0.968714
ITGA6	541.162	-0.962416	0.335361	-2.8698	0.00410737	0.0320483
ITGAE	69.4042	-1.02069	0.311843	-3.27308	0.00106381	0.0140186
ITGAL	61.8645	0.795891	0.350215	2.27258	0.0230517	0.0836125
ITGAM	54.387	0.49525	0.321578	1.54006	0.123545	0.25455
ITGAX	155.261	1.27206	0.399756	3.1821	0.0014621	0.0166735
ITGB1	1556.06	-0.67653	0.261863	-2.58352	0.00977967	0.0531461
ITGB2	258.984	0.924337	0.327018	2.82656	0.00470506	0.0348763
ITLN1	19.1822	-2.06432	1.0478	-1.97014	NA	NA
ITLN2	3.40036	0.0680665	0.695457	0.0978731	0.922033	0.952553
JAK1	622.682	-0.391591	0.221169	-1.77055	0.0766355	0.181779
JAK2	335.692	-0.357853	0.352432	-1.01538	0.309923	0.476126
JAK3	60.2455	0.895178	0.351195	2.54895	0.0108049	0.0547633
KCNJ2	22.9039	-0.19635	0.32899	-0.596825	0.550624	0.688861
KIR_Activating_Subgroup_1	3.67954	-0.127581	0.671102	-0.190107	0.849225	0.900878
KIR_Activating_Subgroup_2	4.85018	-0.00595688	0.613567	-0.0097086	0.992254	0.99393
KIR_Inhibiting_Subgroup_1	5.11455	0.78211	0.620767	1.25991	0.207702	0.360139
KIR_Inhibiting_Subgroup_2	3.13036	1.12779	0.687218	1.64109	0.100779	0.222062
KIR3DL1	2.84074	0.631117	0.701932	0.899113	0.368592	0.526687
KIR3DL2	3.94218	0.0887509	0.584247	0.151907	0.879261	0.91796
KIR3DL3	2.08581	-0.0342335	0.80426	-0.0425652	0.966048	0.977588
KIT	61.7257	-1.65995	0.337067	-4.92468	8.44987e-07	0.000100215
KLRAP1	12.1211	-0.412014	0.444584	-0.92674	0.354061	0.517139
KLRB1	51.4767	0.766585	0.324146	2.36494	0.018033	0.0727455
KLRC1	8.94144	0.336125	0.451771	0.744018	0.456866	0.607447
KLRC2	14.1065	0.100119	0.415492	0.240966	0.809581	0.882503
KLRC3	5.15241	-0.784034	0.602044	-1.30229	0.192818	0.342339
KLRC4	18.2628	-0.246143	0.402131	-0.612096	0.540474	0.679028
KLRD1	8.15905	-0.162546	0.523535	-0.310478	0.756198	0.854143
KLRF1	18.7585	-0.199481	0.333332	-0.598446	0.549542	0.688861
KLRF2	2.6851	-0.597264	0.724507	-0.824373	0.409728	0.56636
KLRG1	14.8553	0.687864	0.397326	1.73123	0.0834104	0.192461
KLRG2	30.303	-1.25089	0.551298	-2.269	0.0232685	0.0836125
KLRK1	29.4666	0.146992	0.350764	0.419063	0.67517	0.792765
LAG3	11.7661	-0.0259817	0.406933	-0.0638476	0.949092	0.968714
LAIR1	128.848	0.746622	0.285001	2.61972	0.0088003	0.0502885
LAMP3	9.88782	1.09682	0.447404	2.45152	0.0142256	0.0629536
LCK	24.8173	1.21708	0.354855	3.42979	0.000604058	0.00995018
LCP2	282.234	0.665014	0.270839	2.45539	0.0140733	0.0629536
LEF1	51.9387	-0.597943	0.332727	-1.7971	0.0723197	0.173951
LGALS3	669.949	-0.789235	0.199765	-3.95081	7.7887e-05	0.00253137
LIF	119.89	0.880818	0.292561	3.01071	0.00260637	0.0266479
LILRA1	17.076	0.980004	0.425667	2.30228	0.0213194	0.0806009
LILRA2	17.1984	1.03661	0.478935	2.1644	0.0304336	0.0966704
LILRA3	8.43783	0.92177	0.60765	1.51694	0.129281	0.261792
LILRA4	4.23743	-0.218136	0.600809	-0.363071	0.716552	0.8203
LILRA5	28.2126	2.37467	0.470057	5.05187	4.37501e-07	6.48595e-05
LILRA6	7.03087	1.02868	0.552894	1.86054	0.0628091	0.158493
LILRB1	29.7264	0.527581	0.415749	1.26899	0.204445	0.355531
LILRB2	42.4374	1.24145	0.444003	2.79604	0.00517329	0.0369307
LILRB3	31.371	1.39902	0.39911	3.50534	0.000456018	0.00831438
LILRB4	53.4681	0.499907	0.334286	1.49545	0.134798	0.265566
LILRB5	38.3069	0.877495	0.296315	2.96136	0.00306285	0.0274083
LITAF	775.879	-0.468332	0.208514	-2.24604	0.0247012	0.0861638
LTA	10.4659	0.864341	0.472541	1.82913	0.0673794	0.165107
LTB4R	67.7776	0.0683518	0.337448	0.202555	0.839483	0.895347
LTB4R2	64.126	0.100439	0.362387	0.27716	0.781657	0.863171
LTBR	641.518	-0.156465	0.277489	-0.563861	0.572849	0.706235
LTF	951.649	1.02362	0.782841	1.30757	0.19102	0.341632
LY96	33.8967	0.448468	0.339437	1.32121	0.186431	0.33603
MAF	130.358	-1.0699	0.345062	-3.10061	0.00193125	0.0208224
MALT1	197.036	-0.716265	0.249051	-2.87597	0.00402784	0.0318468
MAP4K1	52.4589	0.630536	0.28853	2.18534	0.0288641	0.0940461
MAP4K2	131.562	-1.03577	0.26284	-3.94069	8.12468e-05	0.00253137
MAP4K4	409.163	-0.178164	0.208881	-0.852944	0.393691	0.554533
MAPK1	789.005	-0.801795	0.216098	-3.71033	0.000206991	0.00519877
MAPK11	33.2077	-0.451638	0.328843	-1.37342	0.169623	0.315424
MAPK14	461.881	-0.45875	0.245708	-1.86705	0.061894	0.15688
MAPKAPK2	141.618	-0.439197	0.267593	-1.64129	0.100737	0.222062
MARCO	16.694	0.886094	0.523305	1.69326	0.0904051	0.204619
MASP1	89.6296	-0.386747	0.400098	-0.96663	0.333729	0.49724
MASP2	4.01371	0.0557264	0.684879	0.0813668	0.93515	0.961193
MBL2	2.11046	-0.38682	0.800926	-0.482966	0.62912	0.756731
MBP	498.525	-1.61529	0.595145	-2.71412	0.00664525	0.0428329
MCL1	1116.78	-0.167317	0.256573	-0.65212	0.514324	0.658832
MIF	1654.01	-0.565177	0.279697	-2.02068	0.043313	0.121887
MME	1084.54	-2.33644	0.506531	-4.61264	3.97596e-06	0.00033682
MR1	22.7005	-0.608806	0.349725	-1.74082	0.0817158	0.189287
MRC1	306.587	-0.366322	0.337916	-1.08406	0.278337	0.442321
MS4A1	10.9875	0.971149	0.546658	1.77652	0.0756473	0.180882
MSR1	144.619	0.494938	0.333304	1.48494	0.137559	0.269216
MUC1	1086.99	-0.447094	0.294788	-1.51667	0.129351	0.261792
MX1	355.654	0.0510298	0.333571	0.15298	0.878414	0.91796
MYD88	239.63	-0.0648173	0.207104	-0.31297	0.754303	0.85363
NCAM1	54.5053	-1.43464	0.527541	-2.71948	0.0065384	0.0428329
NCF4	60.4067	0.763941	0.341743	2.23543	0.0253891	0.0868793
NCR1	5.44894	0.790359	0.596774	1.32439	0.185375	0.335144
NFATC1	57.1163	-0.528719	0.259437	-2.03794	0.0415555	0.121887
NFATC2	140.137	-0.0384309	0.23836	-0.161231	0.871912	0.916538
NFATC3	265.948	-1.08929	0.274234	-3.97212	7.12368e-05	0.00253137
NFIL3	56.1607	-0.583621	0.361579	-1.61409	0.106508	0.231353
NFKB1	60.2097	-0.72295	0.276388	-2.6157	0.00890436	0.0502885
NFKB2	217.626	0.166201	0.219532	0.75707	0.449008	0.604432
NFKBIA	1470.28	-0.451802	0.280967	-1.60802	0.10783	0.231642
NFKBIZ	269.733	0.961936	0.295439	3.25596	0.00113012	0.0142587
NLRP3	22.2791	0.982453	0.386254	2.54354	0.0109735	0.0547935
NOD1	50.3891	-0.3969	0.260814	-1.52177	0.128066	0.261792
NOD2	13.5402	0.725023	0.424737	1.707	0.0878229	0.199536
NOS2	23.0053	-0.777289	0.382151	-2.03398	0.0419534	0.121887
NOTCH1	296.143	-0.569086	0.30475	-1.86739	0.0618472	0.15688
NOTCH2	473.939	-0.72579	0.235502	-3.08188	0.00205695	0.0217816
NT5E	414.282	-0.249411	0.317987	-0.784344	0.432839	0.589895
OAZ1	2391.3	-0.783433	0.214934	-3.64499	0.000267404	0.00603488
PAX5	6.28218	0.194739	0.533669	0.364906	0.715181	0.8203
PDCD1	10.765	0.00766079	0.441317	0.0173589	0.98615	0.990809
PDCD1LG2	13.02	0.165449	0.386293	0.4283	0.668433	0.788544
PDCD2	123.908	-0.613861	0.274798	-2.23386	0.0254924	0.0868793
PDGFB	41.8927	-0.0488909	0.31769	-0.153895	0.877693	0.91796
PDGFRB	643.881	-0.642178	0.257978	-2.48927	0.0128004	0.0607252
PECAM1	879.846	-0.228121	0.230925	-0.987854	0.323224	0.490096
PIGR	3360.66	0.517822	0.355563	1.45634	0.145298	0.279745
PLA2G2A	39.1807	-0.943086	1.09047	-0.864841	0.387126	0.54789
PLA2G2E	6.11683	-0.717054	0.574834	-1.24741	0.212247	0.366946
PLAU	290.587	-1.50421	0.510093	-2.94889	0.00318917	0.0274083
PLAUR	20.8153	0.788103	0.422129	1.86697	0.0619054	0.15688
PML	443.017	0.203515	0.221287	0.919686	0.357737	0.519697
POLR1B	87.6545	-0.388401	0.354368	-1.09604	0.273063	0.436459
POLR2A	967.154	-0.641544	0.286098	-2.2424	0.0249358	0.0864734
POU2F2	37.2287	0.572187	0.390556	1.46506	0.142905	0.276938
PPARG	64.9533	-0.889151	0.329913	-2.69511	0.00703661	0.0439232
PPBP	14.8109	-1.11704	0.440649	-2.53499	0.0112449	0.0555461
PPIA	227.611	-0.339269	0.24727	-1.37206	0.170044	0.315424
PRDM1	33.9291	0.682019	0.313891	2.17279	0.0297964	0.0965533
PRF1	39.1056	0.877893	0.29497	2.97621	0.00291832	0.0270401
PRKCD	250.177	-0.956995	0.363748	-2.63093	0.00851513	0.0502885
PSMB10	175.788	0.185455	0.217873	0.851207	0.394654	0.554574
PSMB5	386.652	-0.924857	0.304835	-3.03396	0.00241367	0.0251107
PSMB7	904.807	-1.09586	0.295684	-3.70618	0.000210406	0.00519877
PSMB8	474.718	-0.0931094	0.235485	-0.395395	0.692551	0.798994
PSMB9	205.787	0.117607	0.237844	0.494474	0.620971	0.751502
PSMC2	518.512	-0.605486	0.239385	-2.52934	0.0114277	0.0555461
PSMD7	586.796	-0.475901	0.213336	-2.23076	0.0256973	0.0870772
PTAFR	58.1812	1.09174	0.323873	3.37089	0.000749248	0.0116922
PTGER4	77.5117	-0.48285	0.265882	-1.81603	0.0693656	0.168581
PTGS2	30.7815	-0.826219	0.321568	-2.56934	0.0101891	0.0533812
PTK2	861.464	-0.89212	0.29936	-2.98009	0.00288167	0.0270401
PTPN2	114.31	-0.192465	0.264114	-0.728716	0.466175	0.617058
PTPN22	25.5215	0.612879	0.408253	1.50122	0.133298	0.264579
PTPN6	152.533	0.23499	0.206781	1.13642	0.255782	0.419729
PTPRC_all	214.229	1.00723	0.28599	3.52191	0.000428445	0.00831438
PYCARD	22.9486	0.516067	0.308738	1.67154	0.0946157	0.211569
RAF1	252.361	-0.831216	0.323106	-2.57258	0.0100944	0.0533812
RAG1	22.7251	-0.776412	0.353528	-2.19618	0.0280791	0.0930218
RAG2	4.31395	0.344898	0.60645	0.568715	0.569549	0.705292
RARRES3	535.803	-0.213653	0.317341	-0.673259	0.500782	0.645574
RELA	105.285	-0.515731	0.258295	-1.99668	0.0458605	0.125324
RELB	43.8925	0.46827	0.394928	1.18571	0.235737	0.396011
RORC	133.79	-1.82761	0.464506	-3.93453	8.33591e-05	0.00253137
RPL19	12557.2	-0.263412	0.251739	-1.04637	0.295392	0.460967
RUNX1	60.0047	0.677061	0.385177	1.75779	0.078783	0.184657
S100A8	78.3659	1.69812	0.518276	3.27647	0.00105112	0.0140186
S100A9	214.783	2.35968	0.488522	4.83024	1.36368e-06	0.000134777
S1PR1	40.6797	-0.789463	0.331883	-2.37874	0.0173719	0.0720387
sCTLA4	3.104	0.458415	0.675837	0.678291	0.497587	0.642852
SDHA	770.788	-1.19825	0.294636	-4.06689	4.76448e-05	0.00217334
SELE	19.7811	0.801693	0.627947	1.27669	0.201712	0.35181
SELL	36.7569	0.67649	0.347003	1.94952	0.0512333	0.138091
SELPLG	15.3567	0.0882676	0.356716	0.247445	0.804564	0.881897
SERPING1	2905.84	-0.152239	0.241279	-0.630968	0.528061	0.671975
SH2D1A	9.40631	0.156951	0.552672	0.283986	0.776421	0.858989
SIGIRR	235.466	-1.17381	0.392841	-2.988	0.00280812	0.0268584
SKI	490.547	-0.539313	0.271582	-1.98582	0.0470537	0.12741
SLAMF1	12.3927	0.603304	0.410271	1.4705	0.141426	0.275586
SLAMF6	6.76085	0.496999	0.512942	0.968917	0.332586	0.496785
SLAMF7	12.6288	0.749981	0.47744	1.57084	0.116221	0.244695
SLC2A1	32.984	-1.04987	0.464102	-2.26215	0.0236879	0.0836125
SMAD3	480.929	-0.278733	0.258548	-1.07807	0.281002	0.444358
SMAD5	256.234	-0.818949	0.255936	-3.19982	0.00137516	0.0159896
SOCS1	55.1596	-0.468777	0.278412	-1.68375	0.0922291	0.207954
SOCS3	171.661	1.63823	0.41578	3.94014	8.14347e-05	0.00253137
SPP1	24239	0.3479	0.306424	1.13536	0.256226	0.419729
SRC	392.411	-0.187957	0.266519	-0.705231	0.480666	0.632007
STAT1	466.218	0.266741	0.314955	0.846917	0.397041	0.556609
STAT2	775.767	-0.293875	0.220641	-1.33191	0.182889	0.332679
STAT3	1579.15	-0.0386561	0.237837	-0.162532	0.870887	0.916538
STAT4	29.787	0.417704	0.335908	1.24351	0.21368	0.367282
STAT5A	107.747	-0.74479	0.333156	-2.23556	0.0253808	0.0868793
STAT5B	285.227	-0.967743	0.277011	-3.49351	0.00047671	0.00831438
STAT6	1411.63	-0.398819	0.217026	-1.83766	0.066113	0.164038
SYK	110.987	-0.461914	0.296595	-1.55739	0.119378	0.248335
TAGAP	27.0045	0.999804	0.304051	3.28828	0.00100803	0.0140186
TAL1	30.7746	-0.758436	0.351607	-2.15706	0.0310014	0.097395
TAP1	53.2175	0.0609274	0.250687	0.243041	0.807973	0.882372
TAP2	77.4567	-0.392453	0.241425	-1.62557	0.104042	0.227663
TAPBP	652.346	-0.437169	0.185788	-2.35306	0.0186199	0.0741045
TBK1	207.856	-0.368652	0.243359	-1.51485	0.12981	0.261828
TBP	163.438	-0.847072	0.256512	-3.30227	0.00095905	0.0138711
TBX21	18.75	0.320167	0.400736	0.798947	0.424321	0.581114
TCF4	160.797	-0.377411	0.28054	-1.3453	0.178529	0.326752
TCF7	43.739	0.694508	0.287822	2.41298	0.0158227	0.0675028
TFRC	278.494	-1.21315	0.353311	-3.43367	0.000595469	0.00995018
TGFB1	221.914	0.146969	0.259326	0.566735	0.570894	0.705292
TGFBI	479.288	0.720847	0.318081	2.26623	0.0234371	0.0836125
TGFBR1	266.176	-0.83782	0.324641	-2.58075	0.00985848	0.0531461
TGFBR2	658.948	-0.614984	0.256354	-2.39897	0.0164414	0.0686603
THY1	1316.29	-2.35199	0.415846	-5.65591	1.55023e-08	4.66638e-06
TICAM1	216.309	-0.308307	0.232458	-1.32629	0.184742	0.335022
TIGIT	12.8382	0.352973	0.394965	0.893684	0.371491	0.528344
TIRAP	34.8675	-0.464034	0.315813	-1.46933	0.141743	0.275586
TLR1	87.5343	0.266371	0.277691	0.959234	0.337441	0.500256
TLR2	94.2199	0.491059	0.292492	1.67888	0.0931748	0.20929
TLR3	114.183	-0.506859	0.252565	-2.00685	0.0447657	0.124353
TLR4	189.225	-0.185608	0.259349	-0.715669	0.474196	0.626276
TLR5	53.475	-0.20491	0.300269	-0.68242	0.494973	0.642745
TLR7	9.70838	0.433626	0.562141	0.771383	0.44048	0.597723
TLR8	23.7659	0.883709	0.34085	2.59266	0.00952358	0.0527802
TLR9	14.2561	0.585814	0.368285	1.59065	0.111688	0.236539
TMEM173	253.328	-0.0649592	0.227555	-0.285465	0.775288	0.858989
TNF	18.7368	0.869836	0.395591	2.19882	0.0278905	0.092916
TNFAIP3	100.542	0.291336	0.302178	0.964119	0.334986	0.497861
TNFAIP6	6.31592	0.488265	0.593941	0.822076	0.411034	0.566844
TNFRSF10C	31.3434	0.719809	0.292148	2.46385	0.0137454	0.0627
TNFRSF11A	22.2501	0.114788	0.401097	0.286185	0.774737	0.858989
TNFRSF13B	2.50297	-0.083163	0.736045	-0.112986	0.910041	0.941805
TNFRSF13C	15.2689	0.247673	0.448591	0.552113	0.580871	0.71316
TNFRSF14	572.044	-0.509867	0.33884	-1.50474	0.13239	0.264335
TNFRSF17	11.2979	1.26283	0.494446	2.55403	0.0106483	0.0547633
TNFRSF1B	97.1943	0.742801	0.284524	2.61069	0.00903611	0.050551
TNFRSF4	8.40574	1.12685	0.48664	2.31558	0.0205813	0.0797882
TNFRSF8	13.5821	0.171795	0.419401	0.40962	0.682085	0.794649
TNFRSF9	4.95787	0.227736	0.588112	0.387232	0.698585	0.80439
TNFSF10	1554.56	0.227479	0.332818	0.683494	0.494295	0.642745
TNFSF11	3.77407	-0.136741	0.672704	-0.203271	0.838923	0.895347
TNFSF12	307.619	-0.571253	0.283894	-2.01221	0.044198	0.123629
TNFSF13B	48.4187	0.444223	0.298043	1.49047	0.136101	0.267245
TNFSF15	129.108	-0.44581	0.438143	-1.0175	0.308916	0.475812
TNFSF4	20.6341	-1.15267	0.396053	-2.9104	0.00360972	0.0297301
TNFSF8	14.9131	0.894899	0.38695	2.3127	0.020739	0.0798587
TOLLIP	651.843	-0.848437	0.360302	-2.35479	0.018533	0.0741045
TP53	286.504	-0.149942	0.219905	-0.681846	0.495337	0.642745
TRAF1	58.5169	-0.0738413	0.253054	-0.2918	0.770439	0.858779
TRAF2	121.718	-0.495076	0.247303	-2.0019	0.0452955	0.124353
TRAF3	124.288	0.274991	0.199171	1.38068	0.167377	0.313105
TRAF4	237.07	-0.723696	0.305121	-2.37183	0.0177003	0.072388
TRAF5	76.6703	-0.444715	0.275329	-1.61521	0.106264	0.231353
TRAF6	232.046	-0.402392	0.28166	-1.42864	0.153106	0.292284
TUBB	632.311	-0.812977	0.221508	-3.6702	0.000242358	0.00574874
TYK2	177.155	-0.417138	0.2315	-1.80189	0.0715622	0.17321
UBE2L3	222.179	-0.701052	0.247782	-2.82931	0.00466482	0.0348763
VCAM1	835.155	0.429985	0.452987	0.949221	0.342508	0.506502
VTN	16.6111	-1.1851	0.39558	-2.99585	0.00273677	0.0268584
XBP1	641.156	-0.10983	0.264349	-0.415475	0.677794	0.792765
XCL1	7.31977	1.35382	0.536185	2.52491	0.0115727	0.0557936
XCR1	13.1245	0.281143	0.657329	0.427705	0.668866	0.788544
ZAP70	53.8552	0.880296	0.345318	2.54923	0.010796	0.0547633
ZBTB16	944.374	-1.6053	0.789307	-2.0338	0.0419713	0.121887
ZEB1	74.4372	-0.929316	0.339926	-2.73387	0.00625941	0.0426647

## Sheet: IRGN v IgAN wo IgAN1
	baseMean	log2FoldChange	lfcSE	stat	pvalue	padj
ABCB1	925.701	-0.463676	0.295274	-1.57032	0.11634	0.650223
ABCF1	250.596	-0.338096	0.208419	-1.62219	0.104763	0.629141
ABL1	289.268	-0.0607147	0.272208	-0.223045	0.8235	0.955986
ADA	43.3262	-0.0238299	0.357758	-0.0666091	0.946893	0.975223
AHR	795.791	-0.278634	0.265981	-1.04757	0.294837	0.793379
AICDA	4.51086	-0.227706	0.801334	-0.284159	0.776288	0.955986
AIRE	15.7172	-0.652849	0.507237	-1.28707	0.19807	0.731358
ALAS1	254.961	0.395543	0.287576	1.37544	0.168995	0.720887
APP	5687.47	0.224321	0.309102	0.725719	0.468011	0.87678
ARG1	6.94853	1.81604	0.770089	2.35822	0.0183629	0.293807
ARG2	138.882	0.845074	0.464659	1.8187	0.0689578	0.528196
ARHGDIB	924.927	0.00960219	0.212678	0.045149	0.963989	0.97554
ATG10	67.4464	0.0401087	0.369724	0.108483	0.913613	0.975223
ATG12	23.6697	-0.815286	0.483596	-1.68588	0.0918186	0.590833
ATG16L1	164.014	0.0215608	0.265437	0.0812275	0.935261	0.975223
ATG5	173.054	0.0578254	0.247666	0.233482	0.815387	0.955986
ATG7	280.366	0.328471	0.331203	0.991751	0.321319	0.819917
ATM	14.4009	-0.412267	0.438381	-0.94043	0.346997	0.828315
B2M	11263.4	-0.133623	0.270205	-0.494522	0.620937	0.918987
B3GAT1	7.70965	0.240592	0.698394	0.344494	0.730475	0.939682
BATF	28.2725	0.00626111	0.534763	0.0117082	0.990658	0.990974
BATF3	49.0638	0.23781	0.36925	0.644034	0.519553	0.899466
BAX	454.054	0.399226	0.294195	1.35701	0.174778	0.720887
BCAP31	1249.02	0.255868	0.362648	0.705554	0.480465	0.880605
BCL10	492.568	-0.0498397	0.210888	-0.236333	0.813175	0.955986
BCL2	324.997	-0.400511	0.29511	-1.35716	0.17473	0.720887
BCL2L11	99.208	-0.121957	0.343367	-0.35518	0.722455	0.939682
BCL3	271.196	-0.0780741	0.28521	-0.273742	0.784283	0.955986
BCL6	214.396	0.315639	0.320398	0.985148	0.324552	0.824612
BID	8.80663	-0.122548	0.591414	-0.207212	0.835844	0.955986
BLNK	147.736	-0.257648	0.270435	-0.952714	0.340735	0.826702
BST1	97.3054	-0.232137	0.361317	-0.642476	0.520564	0.899466
BST2	199.725	-0.318937	0.331658	-0.961644	0.336229	0.826702
BTK	39.199	-0.195113	0.370064	-0.52724	0.598027	0.904341
BTLA	46.5873	-0.360069	0.468574	-0.768435	0.442229	0.87678
C14orf166	808.499	0.116105	0.223921	0.51851	0.604103	0.904341
C1QA	378.962	0.877829	0.322766	2.71971	0.00653393	0.172946
C1QB	754.606	1.24158	0.338837	3.66426	0.000248059	0.0183564
C1QBP	964.715	0.340498	0.369645	0.92115	0.356972	0.832057
C1R	2045.4	-0.149482	0.26605	-0.561855	0.574215	0.899466
C1S	1018.3	-0.211269	0.287788	-0.734115	0.462879	0.87678
C2	202.225	0.520665	0.382936	1.35967	0.173936	0.720887
C3	537.246	0.741202	0.444112	1.66895	0.0951267	0.598581
C4A/B	2347.15	-0.488089	0.334586	-1.45878	0.144624	0.711172
C4BPA	5.1848	-0.956085	0.722028	-1.32417	0.185448	0.731358
C5	85.3324	-0.225325	0.390674	-0.57676	0.564102	0.899466
C6	63.647	-0.288673	0.358252	-0.80578	0.42037	0.873189
C7	5509.62	-0.512815	0.388459	-1.32013	0.186793	0.731358
C8A	9.30025	-0.548544	0.736838	-0.744457	0.4566	0.87678
C8B	6.09831	-1.01129	0.669931	-1.50955	0.131158	0.69449
C8G	21.3556	0.964763	0.559098	1.72557	0.0844249	0.574478
C9	18.362	-0.647459	0.522393	-1.23941	0.215194	0.731358
CAMP	5.24829	0.346614	0.720935	0.480783	0.630671	0.921275
CARD9	22.4535	0.977586	0.412006	2.37274	0.0176565	0.290351
CASP1	54.6952	0.0888951	0.370421	0.239984	0.810343	0.955986
CASP10	11.5912	-0.307563	0.582945	-0.527602	0.597776	0.904341
CASP2	197.636	0.0516153	0.263275	0.196051	0.84457	0.955986
CASP3	64.1486	-0.0914089	0.313612	-0.291472	0.770691	0.955986
CASP8	254.341	-0.0548192	0.260734	-0.21025	0.833473	0.955986
CCBP2	32.2387	0.292549	0.483621	0.604914	0.545236	0.899466
CCL11	112.696	-0.905486	0.611126	-1.48167	0.138429	0.69449
CCL13	53.697	1.30104	0.602941	2.15782	0.0309414	0.363219
CCL15	123.521	-0.125108	0.527629	-0.237114	0.812568	0.955986
CCL16	20.1476	0.25899	0.491744	0.526677	0.598418	0.904341
CCL18	57.0047	1.14783	1.05065	1.0925	0.274615	0.781589
CCL19	1084.07	-0.540891	0.596337	-0.907022	0.364395	0.83503
CCL2	541.789	-0.511794	0.441257	-1.15986	0.246107	0.747157
CCL20	49.088	-0.708826	0.486789	-1.45613	0.145358	0.711172
CCL22	25.5419	-0.0281871	0.652835	-0.0431764	0.965561	0.97554
CCL23	15.7092	1.9681	0.670323	2.93605	0.00332423	0.140567
CCL24	56.8095	2.57266	1.24919	2.05946	NA	NA
CCL26	26.9994	-0.112801	0.443162	-0.254536	0.799081	0.955986
CCL3	55.517	1.02142	0.484256	2.10926	0.0349218	0.369173
CCL4	68.0134	1.04678	0.424899	2.46359	0.0137554	0.262683
CCL5	109.262	-0.64175	0.344715	-1.86168	0.0626481	0.522361
CCL7	3.86132	-0.480468	0.806909	-0.595443	0.551548	0.899466
CCL8	23.5503	-0.654321	0.50821	-1.2875	0.197919	0.731358
CCND3	275.02	0.51131	0.368404	1.38791	0.165166	0.720887
CCR1	66.3278	-0.0854704	0.389987	-0.219162	0.826524	0.955986
CCR10	10.7207	0.307904	0.597716	0.515135	0.606459	0.904341
CCR2	80.8791	-0.662664	0.535573	-1.2373	0.215976	0.731358
CCR5	57.3288	-0.553838	0.352773	-1.56996	0.116425	0.650223
CCR6	22.7575	-0.103504	0.384124	-0.269454	0.78758	0.955986
CCR7	34.3604	-1.60628	0.59024	-2.7214	0.0065007	0.172946
CCR8	6.42119	-0.539097	0.713656	-0.755402	0.450008	0.87678
CCRL1	68.6548	0.736331	0.596028	1.2354	0.216683	0.731358
CCRL2	51.1406	0.165515	0.405254	0.408422	0.682964	0.927358
CD14	718.531	0.627591	0.443694	1.41447	0.157225	0.720887
CD160	14.5351	-0.659903	0.547198	-1.20597	0.22783	0.732102
CD163	418.505	1.76849	0.405328	4.36311	1.28225e-05	0.00379546
CD164	626.837	-0.0693925	0.332659	-0.2086	0.834761	0.955986
CD19	26.1697	-1.26223	0.561601	-2.24756	0.0246041	0.328413
CD1A	10.1113	0.206698	0.589768	0.350474	0.725983	0.939682
CD1D	40.2201	0.0630239	0.464364	0.135721	0.892042	0.970806
CD2	45.7692	-0.509665	0.433771	-1.17496	0.240009	0.737549
CD209	56.0437	0.818075	0.444014	1.84245	0.0654092	0.523273
CD22	73.5485	-1.5155	0.531793	-2.84979	0.00437487	0.164506
CD24	5244.49	0.267939	0.314761	0.851246	0.394633	0.869265
CD244	19.679	0.706106	0.605836	1.16551	0.243814	0.744009
CD247	51.2887	-0.409857	0.388899	-1.05389	0.291932	0.792035
CD27	47.2174	-0.759357	0.41751	-1.81878	0.0689457	0.528196
CD274	29.0999	-0.222525	0.337561	-0.659213	0.509759	0.899466
CD276	515.605	0.106822	0.243574	0.438559	0.660981	0.927253
CD28	31.4684	-0.939998	0.390097	-2.40965	0.0159678	0.286453
CD34	71.7194	-0.475585	0.372418	-1.27702	0.201596	0.731358
CD36	208.952	0.683596	0.4842	1.4118	0.158008	0.720887
CD3D	57.1567	-0.499455	0.402733	-1.24017	0.214914	0.731358
CD3E	45.4145	-0.15329	0.457534	-0.335036	0.737598	0.939682
CD3EAP	54.1498	-0.0742844	0.302457	-0.245603	0.80599	0.955986
CD4	167.396	-0.185854	0.307584	-0.604236	0.545687	0.899466
CD40	125.718	-0.172487	0.283025	-0.609442	0.542231	0.899466
CD40LG	39.9725	-0.475189	0.456552	-1.04082	0.297959	0.794558
CD44	1230.93	0.0410632	0.291821	0.140714	0.888096	0.970806
CD45R0	347.677	-0.227515	0.265107	-0.8582	0.390782	0.866453
CD45RA	44.7045	-1.31104	0.562652	-2.33011	0.0198003	0.293985
CD45RB	56.686	0.169645	0.408532	0.415256	0.677954	0.927358
CD46	1068.29	0.0623775	0.300254	0.207749	0.835425	0.955986
CD48	114.493	-0.310705	0.402005	-0.772888	0.439588	0.87678
CD5	60.029	-0.4931	0.434994	-1.13358	0.256971	0.757109
CD53	353.933	-0.0284281	0.402428	-0.0706416	0.943683	0.975223
CD55	52.492	-0.17055	0.384871	-0.443135	0.657668	0.925491
CD58	194.507	-0.0324122	0.245351	-0.132106	0.894901	0.970806
CD59	3369.36	0.363143	0.345336	1.05156	0.292999	0.792035
CD6	40.9957	-0.294553	0.402224	-0.732313	0.463978	0.87678
CD7	22.012	-0.227439	0.411443	-0.552785	0.580411	0.899466
CD70	8.74786	-0.286469	0.684955	-0.41823	0.675779	0.927358
CD74	12930.2	-0.0954976	0.240156	-0.397647	0.69089	0.927358
CD79A	63.8367	-1.45018	0.617985	-2.34663	0.0189441	0.293985
CD79B	62.1241	-1.09236	0.430673	-2.5364	0.0112	0.23311
CD80	19.2911	0.244048	0.417336	0.584776	0.558698	0.899466
CD81	4399.29	0.205653	0.34752	0.591773	0.554002	0.899466
CD82	79.6479	-0.0325513	0.3118	-0.104398	0.916854	0.975223
CD83	151.503	0.0223643	0.47585	0.0469987	0.962514	0.97554
CD86	34.1642	0.0337221	0.425857	0.0791863	0.936884	0.975223
CD8A	29.0596	0.709675	0.441034	1.60911	0.107591	0.629141
CD8B	26.0956	-0.0375495	0.424801	-0.0883933	0.929564	0.975223
CD9	570.772	0.223833	0.406536	0.550586	0.581918	0.899466
CD96	116.689	-1.16546	0.460728	-2.5296	0.0114192	0.23311
CD97	370.041	0.106965	0.26667	0.401115	0.688335	0.927358
CD99	2114.73	-0.158107	0.306536	-0.515786	0.606004	0.904341
CDH5	226.539	-0.0525736	0.352508	-0.149142	0.881442	0.970806
CDKN1A	196.119	1.32384	0.325523	4.06681	4.76609e-05	0.00470254
CEACAM1	141.685	-0.100301	0.430392	-0.233045	0.815727	0.955986
CEACAM6	8.02189	0.604502	0.692195	0.873312	0.382493	0.857711
CEACAM8	8.44575	0.371836	0.670562	0.554514	0.579227	0.899466
CEBPB	412.02	1.09406	0.347092	3.15208	0.00162114	0.079976
CFB	541.578	-0.0667047	0.302478	-0.220527	0.82546	0.955986
CFD	113.886	-0.952813	0.465777	-2.04564	0.0407916	0.402477
CFH	652.437	-0.427418	0.327544	-1.30492	0.19192	0.731358
CFI	2155.91	-0.155821	0.311917	-0.499559	0.617386	0.918322
CFP	31.0104	0.306864	0.41932	0.731812	0.464283	0.87678
CHUK	231.591	0.0686864	0.256498	0.267785	0.788865	0.955986
CIITA	125.571	-0.159711	0.389634	-0.409901	0.681879	0.927358
CISH	140.519	-0.45447	0.260643	-1.74365	0.0812204	0.565676
CLEC4A	68.7879	0.257108	0.328178	0.783438	0.43337	0.87678
CLEC4E	54.9709	1.74808	0.419187	4.17018	3.04361e-05	0.00421688
CLEC5A	32.9152	1.01616	0.747524	1.35937	0.174029	0.720887
CLEC6A	7.58645	-0.735602	0.667997	-1.10121	0.270807	0.778242
CLEC7A	40.5278	0.421581	0.311082	1.35521	0.175351	0.720887
CLU	12.9293	-0.775748	0.591132	-1.31231	0.189416	0.731358
CMKLR1	187.504	0.208782	0.251581	0.829882	0.406605	0.869265
CR1	86.778	0.459002	0.335606	1.36768	0.171412	0.720887
CR2	14.9239	-0.473649	0.808656	-0.585724	0.558061	0.899466
CRADD	118.448	0.227165	0.43653	0.520388	0.602793	0.904341
CSF1	73.1738	-0.468491	0.274164	-1.7088	0.0874887	0.579725
CSF1R	44.9506	0.736525	0.331005	2.22512	0.0260733	0.328413
CSF2	3.37755	-0.267802	0.829285	-0.322931	0.746747	0.939682
CSF2RB	155.878	-0.148016	0.320759	-0.461455	0.644472	0.921564
CSF3R	78.6999	0.567816	0.378735	1.49924	0.133811	0.69449
CTLA4_all	20.6862	-0.38086	0.498449	-0.764089	0.444814	0.87678
CTLA4-TM	12.5114	-1.64146	0.593643	-2.76507	0.00569103	0.172946
CTNNB1	1683.77	-0.195931	0.233621	-0.838667	0.401656	0.869265
CTSC	1941.44	0.182496	0.276265	0.660582	0.50888	0.899466
CTSG	25.8616	0.211554	0.646138	0.327414	0.743355	0.939682
CTSS	878.947	0.428356	0.277636	1.54287	0.122862	0.673465
CUL9	205.443	-0.209947	0.273162	-0.768578	0.442144	0.87678
CX3CL1	213.436	0.211801	0.342089	0.619141	0.535823	0.899466
CX3CR1	44.2624	-0.417755	0.523636	-0.797796	0.424989	0.87678
CXCL1	140.021	0.885399	0.516623	1.71382	0.0865617	0.579725
CXCL10	66.0892	-0.676607	0.656793	-1.03017	0.302931	0.800604
CXCL11	23.5314	-0.289005	0.506305	-0.570812	0.568127	0.899466
CXCL12	2481.17	-1.72442	0.360186	-4.78757	1.68816e-06	0.000999391
CXCL13	13.5656	-0.24728	0.618203	-0.399998	0.689158	0.927358
CXCL2	108.248	1.59462	0.466073	3.42139	0.000623013	0.0335294
CXCL9	124.564	0.664223	0.419688	1.58266	0.113499	0.646074
CXCR1	6.38776	0.392936	0.742562	0.529162	0.596693	0.904341
CXCR2	26.309	1.32527	0.591621	2.24006	0.0250868	0.328413
CXCR3	39.7483	-0.734275	0.494852	-1.48383	0.137855	0.69449
CXCR4	388.643	0.610534	0.430858	1.41702	0.156477	0.720887
CXCR6	15.7486	0.601868	0.553224	1.08793	0.276626	0.781589
CYBB	383.747	0.129885	0.382665	0.339423	0.734291	0.939682
DEFB1	99.3998	-1.18369	0.551795	-2.14517	0.0319393	0.363219
DEFB103A	9.50033	0.769872	0.58053	1.32615	0.184789	0.731358
DEFB103B	6.02187	0.653503	0.657897	0.993322	0.320553	0.819917
DEFB4A	11.6246	0.0518156	0.680504	0.0761429	0.939305	0.975223
DPP4	301.664	-0.3828	0.424371	-0.902041	0.367035	0.83571
DUSP4	22.2489	-0.0753484	0.476775	-0.158038	0.874427	0.969402
EBI3	9.12192	1.18976	0.636796	1.86836	0.0617117	0.521905
EDNRB	439.435	0.0168658	0.363173	0.0464402	0.962959	0.97554
EEF1G	4599.3	0.00935466	0.266344	0.0351225	0.971982	0.978594
EGR1	207.638	1.64773	0.62268	2.64618	0.00814053	0.185354
EGR2	20.6204	-0.186017	0.502222	-0.370387	0.711094	0.939682
ENTPD1	68.8427	-0.338683	0.339738	-0.996892	0.318817	0.819917
EOMES	7.9577	-0.252628	0.633353	-0.398874	0.689986	0.927358
ETS1	561.246	-0.243602	0.225335	-1.08107	0.279667	0.781589
FADD	51.7183	0.362974	0.372186	0.97525	0.329436	0.826383
FAS	54.0094	0.601967	0.314233	1.91567	0.0554065	0.496558
FCAR	5.48169	-0.914495	0.772757	-1.18342	0.236644	0.733472
FCER1A	122.491	-1.7441	0.636291	-2.74103	0.00612461	0.172946
FCER1G	284.098	0.504281	0.287452	1.75431	0.0793772	0.560842
FCGR1A/B	29.8604	0.821278	0.537927	1.52675	0.126824	0.688807
FCGR2A	168.645	0.951953	0.351256	2.71014	0.00672549	0.172946
FCGR2A/C	489.414	0.538192	0.347297	1.54966	0.121223	0.670693
FCGR2B	135.198	0.216928	0.382483	0.567157	0.570607	0.899466
FCGR3A/B	143.978	1.41321	0.382177	3.69779	0.000217486	0.0183564
FCGRT	2087.18	-0.0749518	0.419602	-0.178626	0.858231	0.959408
FKBP5	599.952	1.25457	0.90554	1.38544	0.165917	0.720887
FN1	941.316	-0.118427	0.282471	-0.419252	0.675032	0.927358
FOXP3	13.6216	-0.538342	0.471833	-1.14096	0.253888	0.757109
FYN	277.238	-0.395542	0.311986	-1.26782	0.204862	0.731358
G6PD	272.044	0.594683	0.36269	1.63965	0.101079	0.616892
GAPDH	9166.86	0.519602	0.287414	1.80785	0.0706298	0.528196
GATA3	28.2104	0.536953	0.439884	1.22067	0.222212	0.732102
GBP1	102.02	0.266653	0.289494	0.921101	0.356997	0.832057
GBP5	32.4374	0.0264772	0.429889	0.0615908	0.950889	0.97554
GFI1	32.0657	-0.437101	0.486725	-0.898045	0.369161	0.837332
GNLY	26.2413	0.203405	0.454004	0.448024	0.654136	0.925079
GP1BB	30.9546	-0.617733	0.429439	-1.43846	0.150302	0.720887
GPI	1293.42	0.429186	0.303992	1.41183	0.157999	0.720887
GPR183	56.1687	-0.653637	0.543251	-1.2032	0.228901	0.732102
GUSB	248.93	0.138524	0.409418	0.338344	0.735104	0.939682
GZMA	99.6863	-0.0508784	0.415188	-0.122543	0.902469	0.973154
GZMB	42.114	-0.821227	0.549703	-1.49395	0.13519	0.69449
GZMK	87.6363	-0.769899	0.408988	-1.88245	0.0597752	0.512854
HAMP	6.30554	0.535235	0.724485	0.73878	0.460041	0.87678
HAVCR2	151.602	0.228823	0.352244	0.649616	0.51594	0.899466
HFE	33.9828	0.249345	0.391456	0.636969	0.524145	0.899466
HLA-A	2790.07	0.0800532	0.297198	0.26936	0.787653	0.955986
HLA-B	2813.43	0.145688	0.266303	0.547077	0.584326	0.900836
HLA-C	1897.24	0.429969	0.372124	1.15545	0.247908	0.748782
HLA-DMA	559.142	0.0838872	0.277839	0.301927	0.762707	0.950574
HLA-DMB	235.112	0.0222946	0.283279	0.0787019	0.93727	0.975223
HLA-DOB	58.36	-0.367956	0.382752	-0.961344	0.336379	0.826702
HLA-DPA1	2334.35	-0.323766	0.311028	-1.04096	0.297896	0.794558
HLA-DPB1	1752.02	-0.65003	0.301028	-2.15937	0.0308219	0.363219
HLA-DQA1	437.573	-1.03915	2.13043	-0.487768	0.625714	0.921275
HLA-DQB1	193.745	-0.769219	2.05648	-0.374046	0.70837	0.939682
HLA-DRA	3317.11	-0.106805	0.269968	-0.39562	0.692385	0.927358
HLA-DRB1	188.891	-1.15362	0.679845	-1.69689	NA	NA
HLA-DRB3	2684.43	0.0134853	0.313165	0.0430613	0.965653	0.97554
HPRT1	388.417	-0.280508	0.251599	-1.1149	0.264892	0.764957
HRAS	119.909	-0.371955	0.292705	-1.27075	0.203817	0.731358
ICAM1	317.015	0.191024	0.290666	0.657195	0.511056	0.899466
ICAM2	84.4515	-0.0795689	0.318094	-0.250143	0.802477	0.955986
ICAM3	221.473	-0.260022	0.259451	-1.0022	0.316248	0.819521
ICAM4	13.3849	-0.27576	0.492962	-0.559394	0.575893	0.899466
ICAM5	3.58141	0.41283	0.831448	0.49652	0.619528	0.918987
ICOS	14.0771	-0.227493	0.505887	-0.449692	0.652933	0.925079
ICOSLG	252.319	0.0405092	0.321149	0.126138	0.899622	0.971855
IDO1	25.8072	-0.516057	0.480212	-1.07464	0.282534	0.781589
IFI16	459.585	-0.205687	0.243932	-0.843215	0.399108	0.869265
IFI35	111.97	0.0448144	0.330001	0.135801	0.891979	0.970806
IFIH1	96.1418	-0.0600479	0.303131	-0.198092	0.842973	0.955986
IFIT2	106.894	-0.104141	0.452836	-0.229976	0.818111	0.955986
IFITM1	1165.37	-0.0173793	0.314817	-0.0552044	0.955976	0.97554
IFNA1/13	10.6831	0.827397	0.637686	1.2975	0.194459	0.731358
IFNA2	8.07606	0.121732	0.676475	0.179951	0.857191	0.959408
IFNAR1	57.8406	-0.244978	0.293376	-0.835031	0.4037	0.869265
IFNAR2	463.896	0.286965	0.215111	1.33403	0.182193	0.731358
IFNB1	9.00644	0.497221	0.759221	0.654909	0.512526	0.899466
IFNG	4.2556	0.836833	0.786512	1.06398	0.287338	0.787519
IFNGR1	745.485	0.452713	0.2489	1.81885	0.0689338	0.528196
IGF2R	364.741	0.166518	0.34586	0.48146	0.630189	0.921275
IKBKAP	159.183	0.0299263	0.329064	0.0909439	0.927537	0.975223
IKBKB	306.652	-0.149761	0.254653	-0.5881	0.556465	0.899466
IKBKE	136.746	0.126026	0.270027	0.466717	0.640703	0.921564
IKBKG	182.328	-0.0916404	0.283489	-0.323259	0.746499	0.939682
IKZF1	28.6606	-0.194604	0.372375	-0.522603	0.60125	0.904341
IKZF2	36.7035	-0.113008	0.344792	-0.327756	0.743096	0.939682
IKZF3	51.5207	-0.779312	0.407227	-1.9137	0.0556581	0.496558
IL10	9.41384	-0.681386	0.713094	-0.955534	0.339307	0.826702
IL10RA	277.964	0.0241461	0.280454	0.0860967	0.93139	0.975223
IL11RA	65.2178	-0.0424939	0.384474	-0.110525	0.911993	0.975223
IL12A	7.5941	-0.932712	0.721862	-1.29209	0.196325	0.731358
IL12B	6.09582	-0.192975	0.758644	-0.254369	0.799211	0.955986
IL12RB1	34.059	0.238213	0.506999	0.469849	0.638463	0.921564
IL13	4.10591	-0.196115	0.743265	-0.263856	0.791891	0.955986
IL13RA1	576.073	-0.0617714	0.243943	-0.253221	0.800098	0.955986
IL15	56.5073	0.253069	0.346373	0.730625	0.465008	0.87678
IL16	167.66	-0.776318	0.336292	-2.30847	0.0209733	0.302833
IL17A	4.32426	-1.08895	0.831242	-1.31003	0.190185	0.731358
IL17B	9.39179	-0.910884	0.66653	-1.3666	0.171749	0.720887
IL17F	7.20928	-0.518728	0.626869	-0.827491	0.407959	0.869265
IL18	160.455	0.235903	0.274638	0.85896	0.390363	0.866453
IL18R1	96.6949	0.177537	0.282262	0.628979	0.529363	0.899466
IL18RAP	31.2045	0.504197	0.402568	1.25245	0.210405	0.731358
IL19	5.50092	0.760064	0.669903	1.13459	0.256548	0.757109
IL1A	8.32461	-0.471326	0.61479	-0.766646	0.443292	0.87678
IL1B	34.4927	-0.117551	0.553945	-0.212207	0.831945	0.955986
IL1R1	297.872	0.151858	0.248662	0.6107	0.541398	0.899466
IL1R2	36.1823	0.387578	0.479948	0.807543	0.419354	0.873189
IL1RAP	50.219	0.148493	0.344738	0.430742	0.666656	0.927358
IL1RL1	147.637	0.450338	0.601483	0.748713	0.45403	0.87678
IL1RL2	28.9954	-0.109716	0.391499	-0.280246	0.779289	0.955986
IL1RN	23.2703	1.2837	0.695203	1.84652	0.0648174	0.523273
IL2	6.31989	-1.00869	0.820018	-1.23008	0.218666	0.731358
IL20	7.83648	-0.706992	0.871151	-0.811561	0.417044	0.873189
IL21	8.89208	0.758368	0.628773	1.20611	0.227776	0.732102
IL21R	23.072	-0.296193	0.457441	-0.647501	0.517308	0.899466
IL22	8.13551	-0.833912	0.74449	-1.12011	0.262666	0.764957
IL22RA2	4.16005	0.0722908	0.750518	0.0963212	0.923265	0.975223
IL23A	10.3174	-0.581565	0.623164	-0.933246	0.350693	0.830441
IL23R	14.5486	0.138954	0.531614	0.261381	0.793799	0.955986
IL26	6.95172	0.0713857	0.699874	0.101998	0.918758	0.975223
IL27	6.19971	-0.311635	0.638459	-0.488105	0.625475	0.921275
IL28A	10.7195	0.301059	0.716042	0.42045	0.674157	0.927358
IL28A/B	9.49333	-0.416389	0.578964	-0.719197	0.47202	0.877996
IL29	3.29928	-1.13851	0.891022	-1.27775	0.201336	0.731358
IL2RA	46.5132	-0.0547276	0.355863	-0.153788	0.877777	0.970806
IL2RB	92.0363	-0.363564	0.398796	-0.911656	0.36195	0.83503
IL2RG	142.2	-0.440362	0.459715	-0.957904	0.338111	0.826702
IL3	5.2187	0.390805	0.819331	0.47698	0.633376	0.921275
IL32	7275.29	-0.612464	0.493044	-1.24221	0.214159	0.731358
IL4	3.77535	0.559013	0.875396	0.638583	0.523094	0.899466
IL4R	288.532	0.229397	0.242999	0.944024	0.345157	0.828315
IL5	6.85446	0.570152	0.777981	0.732861	0.463643	0.87678
IL6	13.1916	-0.140687	0.620076	-0.226887	0.820512	0.955986
IL6R	98.1253	0.430244	0.301015	1.42931	0.152915	0.720887
IL6ST	2633.35	-0.117893	0.22575	-0.522228	0.601511	0.904341
IL7	16.5506	0.380646	0.465946	0.816931	0.413968	0.873189
IL7R	273.894	-0.895464	0.563686	-1.58859	0.112153	0.64461
IL8	74.5746	1.38141	0.600814	2.29923	0.0214918	0.302932
IL9	3.20335	-1.12156	0.909498	-1.23317	0.217513	0.731358
ILF3	1179.42	-0.181565	0.215554	-0.842321	0.399608	0.869265
IRAK1	273.48	0.565189	0.265368	2.12983	0.0331854	0.363219
IRAK2	66.6422	0.308763	0.316354	0.976003	0.329063	0.826383
IRAK3	37.0334	0.348487	0.487404	0.714985	0.474618	0.877996
IRAK4	130.204	-0.214029	0.276186	-0.774944	0.438373	0.87678
IRF1	229.68	-0.143484	0.253545	-0.565913	0.571453	0.899466
IRF3	77.2633	0.166114	0.322198	0.515564	0.606159	0.904341
IRF4	80.1935	-1.0367	0.391339	-2.64911	0.00807032	0.185354
IRF5	94.2578	-0.0567437	0.392816	-0.144453	0.885142	0.970806
IRF7	136.346	0.129705	0.313036	0.414344	0.678622	0.927358
IRF8	181.038	-0.762246	0.387502	-1.96708	0.0491745	0.462524
IRGM	7.74082	-0.223097	0.596902	-0.373758	0.708585	0.939682
ITGA2B	17.4143	-0.471813	0.482046	-0.978771	0.327693	0.826383
ITGA4	70.1342	-0.335527	0.416306	-0.805962	0.420265	0.873189
ITGA5	206.045	0.373166	0.369263	1.01057	0.312223	0.817859
ITGA6	479.569	-0.0626702	0.367629	-0.170471	0.86464	0.96035
ITGAE	59.3961	-0.0500858	0.285107	-0.175674	0.86055	0.959408
ITGAL	137.946	-0.510296	0.346818	-1.47136	0.141193	0.702405
ITGAM	94.6421	-0.128167	0.355083	-0.360949	0.718137	0.939682
ITGAX	294.956	0.340668	0.44233	0.770168	0.4412	0.87678
ITGB1	1604.18	-0.0745009	0.208578	-0.357184	0.720954	0.939682
ITGB2	456.425	0.261889	0.346619	0.755554	0.449917	0.87678
ITLN1	11.37	-0.609286	0.594131	-1.02551	0.305123	0.802814
ITLN2	3.91289	0.641217	0.859974	0.745624	0.455894	0.87678
JAK1	705.683	0.0413174	0.225674	0.183084	0.854732	0.959408
JAK2	383.363	0.0390671	0.380726	0.102612	0.918271	0.975223
JAK3	121.887	-0.174274	0.282041	-0.617904	0.536639	0.899466
KCNJ2	29.1035	-0.0219313	0.393012	-0.0558031	0.955499	0.97554
KIR_Activating_Subgroup_1	5.21372	-0.346002	0.721909	-0.479288	0.631734	0.921275
KIR_Activating_Subgroup_2	6.7048	-0.0446949	0.828092	-0.0539734	0.956956	0.97554
KIR_Inhibiting_Subgroup_1	8.25419	0.426636	0.668163	0.638521	0.523135	0.899466
KIR_Inhibiting_Subgroup_2	5.39676	0.546371	0.67343	0.811325	0.417179	0.873189
KIR3DL1	5.65925	-0.381881	0.810569	-0.471127	0.63755	0.921564
KIR3DL2	7.74942	-0.845075	0.696161	-1.21391	0.224783	0.732102
KIR3DL3	2.94816	-0.117528	0.93007	-0.126365	0.899443	0.971855
KIT	69.3232	-1.47461	0.356683	-4.13422	3.56155e-05	0.00421688
KLRAP1	15.2862	-0.337285	0.480012	-0.702658	0.482269	0.881182
KLRB1	121.598	-0.672821	0.301354	-2.23266	0.0255715	0.328413
KLRC1	14.3503	-0.0758419	0.576698	-0.131511	0.895371	0.970806
KLRC2	20.6897	-0.0980514	0.478465	-0.204929	0.837628	0.955986
KLRC3	8.16739	-1.20138	0.664504	-1.80794	0.0706154	0.528196
KLRC4	25.4126	-0.339703	0.477547	-0.71135	0.476867	0.877996
KLRD1	9.35719	0.303169	0.703569	0.430901	0.66654	0.927358
KLRF1	22.0913	0.188775	0.472706	0.39935	0.689635	0.927358
KLRF2	4.15488	-0.975984	0.818166	-1.19289	0.232912	0.732102
KLRG1	31.1736	-0.457662	0.527552	-0.86752	0.385657	0.861544
KLRG2	19.982	0.393711	0.55434	0.710235	0.477558	0.877996
KLRK1	53.6434	-0.6028	0.405663	-1.48596	0.137289	0.69449
LAG3	18.4045	-0.433542	0.460605	-0.941245	0.346579	0.828315
LAIR1	217.682	0.216525	0.342682	0.631853	0.527483	0.899466
LAMP3	23.2044	-0.426397	0.459847	-0.927258	0.353792	0.832057
LCK	62.6984	-0.504479	0.452326	-1.1153	0.264722	0.764957
LCP2	520.355	-0.126842	0.273781	-0.463296	0.643152	0.921564
LEF1	79.9102	-0.967523	0.380057	-2.54574	0.0109048	0.23311
LGALS3	682.668	-0.19416	0.21353	-0.909289	0.363198	0.83503
LIF	217.658	0.111854	0.335405	0.333489	0.738765	0.939682
LILRA1	25.2927	0.995711	0.537509	1.85245	0.0639605	0.523273
LILRA2	26.592	0.862605	0.518305	1.66428	0.0960561	0.598581
LILRA3	10.8222	1.54794	0.746646	2.07319	0.0381542	0.389435
LILRA4	17.5384	-2.47563	0.699631	-3.53848	0.000402432	0.023824
LILRA5	50.7638	1.53972	0.561458	2.74236	0.00610002	0.172946
LILRA6	12.3117	0.378825	0.630749	0.600595	0.548109	0.899466
LILRB1	51.6135	-0.0785031	0.52843	-0.148559	0.881901	0.970806
LILRB2	76.1981	0.524406	0.439196	1.19401	0.232473	0.732102
LILRB3	56.3591	0.671673	0.372517	1.80307	0.0713778	0.528196
LILRB4	94.7835	-0.160332	0.358537	-0.447183	0.654743	0.925079
LILRB5	59.0451	0.646442	0.30891	2.09266	0.0363799	0.377841
LITAF	902.611	-0.123641	0.233818	-0.528794	0.596948	0.904341
LTA	21.0424	-0.142602	0.475839	-0.299685	0.764417	0.950704
LTB4R	83.4052	0.408509	0.34396	1.18767	0.234965	0.732102
LTB4R2	84.763	0.199619	0.421594	0.473486	0.635867	0.921564
LTBR	661.418	0.689533	0.290044	2.37734	0.0174381	0.290351
LTF	1617.06	0.464824	0.530745	0.875796	0.381141	0.857711
LY96	47.9741	0.468016	0.334007	1.40122	0.161149	0.720887
MAF	112.064	-0.134357	0.42701	-0.314646	0.75303	0.942482
MALT1	205.664	-0.162911	0.246938	-0.659724	0.509431	0.899466
MAP4K1	120.522	-0.715941	0.326921	-2.18995	0.0285279	0.351844
MAP4K2	141.502	-0.659551	0.262929	-2.50847	0.0121254	0.239275
MAP4K4	506.103	0.0745098	0.208374	0.357578	0.720659	0.939682
MAPK1	762.559	-0.0621155	0.219775	-0.282632	0.777459	0.955986
MAPK11	33.5593	0.295726	0.396746	0.74538	0.456042	0.87678
MAPK14	501.366	0.0713177	0.254574	0.280145	0.779367	0.955986
MAPKAPK2	153.515	0.0980025	0.284656	0.344284	0.730633	0.939682
MARCO	34.8317	-0.240425	0.579761	-0.414697	0.678364	0.927358
MASP1	111.055	-0.207051	0.498582	-0.415279	0.677938	0.927358
MASP2	6.45684	-0.399937	0.711904	-0.561786	0.574262	0.899466
MBL2	5.16554	-1.62517	0.927007	-1.75313	0.0795789	0.560842
MBP	353.096	-0.406659	0.419755	-0.9688	0.332645	0.826702
MCL1	1246.83	0.413596	0.233915	1.76815	0.0770363	0.556165
MIF	1488.96	0.511188	0.340555	1.50104	0.133344	0.69449
MME	699.169	-1.17537	0.663794	-1.77068	0.0766133	0.556165
MR1	29.7873	-0.617586	0.467494	-1.32106	0.186483	0.731358
MRC1	323.34	0.299335	0.251767	1.18894	0.234464	0.732102
MS4A1	46.5852	-1.74682	0.614073	-2.84464	0.0044461	0.164506
MSR1	212.415	0.383624	0.273672	1.40176	0.160986	0.720887
MUC1	1131.38	0.204996	0.327352	0.626225	0.531167	0.899466
MX1	488.553	0.031183	0.379826	0.0820982	0.934569	0.975223
MYD88	313.2	0.0511079	0.215909	0.23671	0.812882	0.955986
NCAM1	36.1483	0.0242648	0.469787	0.0516505	0.958807	0.97554
NCF4	96.3068	0.441932	0.369492	1.19605	0.231676	0.732102
NCR1	8.5044	0.555099	0.663681	0.836395	0.402933	0.869265
NFATC1	65.9604	-0.191565	0.297707	-0.643468	0.519921	0.899466
NFATC2	220.268	-0.429177	0.303391	-1.4146	0.157186	0.720887
NFATC3	238.831	-0.277576	0.226648	-1.2247	0.220688	0.732102
NFIL3	55.0666	0.202612	0.365469	0.554389	0.579312	0.899466
NFKB1	75.3893	-0.637733	0.309814	-2.05844	0.039548	0.396821
NFKB2	341.16	-0.184469	0.223741	-0.824474	0.40967	0.869265
NFKBIA	1508.45	0.257922	0.284913	0.905263	0.365326	0.83503
NFKBIZ	451.819	0.460028	0.307225	1.49737	0.134297	0.69449
NLRP3	44.4355	-0.0595162	0.410177	-0.145099	0.884633	0.970806
NOD1	64.8209	-0.318794	0.296183	-1.07634	0.281775	0.781589
NOD2	23.9071	0.0664486	0.49317	0.134738	0.892819	0.970806
NOS2	20.3018	0.247425	0.460917	0.53681	0.591399	0.904341
NOTCH1	359.462	-0.383572	0.303024	-1.26582	0.205579	0.731358
NOTCH2	514.753	-0.282063	0.229123	-1.23105	0.218303	0.731358
NT5E	448.07	0.392426	0.366814	1.06982	0.2847	0.783918
OAZ1	2251.46	0.0429329	0.221305	0.193999	0.846177	0.955986
PAX5	13.2427	-0.882548	0.519117	-1.70009	0.0891131	0.579725
PDCD1	17.4008	-0.445163	0.620046	-0.717951	0.472788	0.877996
PDCD1LG2	18.1604	0.177185	0.447269	0.396149	0.691995	0.927358
PDCD2	132.583	-0.091921	0.268966	-0.341758	0.732533	0.939682
PDGFB	55.6735	0.00384592	0.339969	0.0113126	0.990974	0.990974
PDGFRB	781.74	-0.463066	0.237937	-1.94617	0.0516343	0.477617
PECAM1	981.834	0.304567	0.277355	1.09811	0.272156	0.77834
PIGR	4310.97	0.898073	0.38562	2.32891	0.0198639	0.293985
PLA2G2A	23.4787	1.34343	0.683101	1.96667	0.0492213	0.462524
PLA2G2E	6.35015	-0.0797253	0.696144	-0.114524	0.908822	0.975223
PLAU	241.785	-0.656465	0.307903	-2.13205	0.0330024	0.363219
PLAUR	31.6065	0.619873	0.436966	1.41858	0.156021	0.720887
PML	623.569	0.154228	0.260518	0.592003	0.553848	0.899466
POLR1B	93.7464	0.206652	0.34344	0.601713	0.547365	0.899466
POLR2A	989.352	-0.0134992	0.332057	-0.0406532	0.967572	0.975814
POU2F2	69.985	-0.24426	0.426014	-0.573362	0.566399	0.899466
PPARG	56.8157	0.0844864	0.375143	0.225211	0.821815	0.955986
PPBP	20.2847	-1.27234	0.561937	-2.26421	0.0235611	0.324376
PPIA	255.092	0.140391	0.250912	0.559522	0.575805	0.899466
PRDM1	54.183	0.328896	0.318234	1.0335	0.301368	0.800045
PRF1	62.7726	0.505806	0.30648	1.65037	0.0988665	0.609677
PRKCD	209.789	0.103771	0.324065	0.320216	0.748805	0.939682
PSMB10	246.379	0.15424	0.23257	0.663196	0.507205	0.899466
PSMB5	330.655	0.112219	0.234329	0.478896	0.632013	0.921275
PSMB7	729.307	0.0197772	0.269584	0.0733619	0.941518	0.975223
PSMB8	631.942	-0.0330645	0.235956	-0.14013	0.888557	0.970806
PSMB9	284.075	0.115356	0.275778	0.418291	0.675734	0.927358
PSMC2	489.733	0.290713	0.247656	1.17386	0.240451	0.737549
PSMD7	579.291	0.348932	0.256855	1.35848	0.174311	0.720887
PTAFR	103.119	0.405643	0.338635	1.19788	0.230965	0.732102
PTGER4	108.018	-0.602467	0.347172	-1.73535	0.082678	0.569132
PTGS2	27.7518	0.121426	0.422709	0.287257	0.773915	0.955986
PTK2	824.108	-0.180446	0.292519	-0.61687	0.537321	0.899466
PTPN2	144.041	-0.0197055	0.272194	-0.0723949	0.942288	0.975223
PTPN22	44.0855	0.0282893	0.42733	0.0662003	0.947218	0.975223
PTPN6	226.078	0.0418	0.24314	0.171917	0.863503	0.96035
PTPRC_all	435.198	-0.102732	0.380901	-0.269709	0.787384	0.955986
PYCARD	37.8103	0.0702103	0.359677	0.195204	0.845233	0.955986
RAF1	215.915	0.235825	0.284167	0.82988	0.406606	0.869265
RAG1	23.858	-0.29555	0.482432	-0.612625	0.540125	0.899466
RAG2	7.0082	-0.053049	0.756094	-0.0701619	0.944065	0.975223
RARRES3	655.278	0.0692096	0.349804	0.197853	0.84316	0.955986
RELA	117.482	-0.0797239	0.245462	-0.324791	0.745339	0.939682
RELB	75.6963	-0.121127	0.308434	-0.392716	0.694529	0.928129
RORC	78.3101	-0.236836	0.408257	-0.580115	0.561837	0.899466
RPL19	14633.4	0.133971	0.296194	0.452307	0.651048	0.925079
RUNX1	119.598	-0.307574	0.372821	-0.824992	0.409376	0.869265
S100A8	116.441	1.97008	0.637371	3.09094	0.00199524	0.09086
S100A9	341.851	2.41402	0.582974	4.14087	3.45996e-05	0.00421688
S1PR1	38.838	-0.0260629	0.392154	-0.0664609	0.947011	0.975223
sCTLA4	6.44721	-0.629626	0.711166	-0.885343	0.375972	0.849524
SDHA	642.48	-0.230182	0.341709	-0.673618	0.500554	0.899466
SELE	32.5392	0.384736	0.61776	0.622792	0.533421	0.899466
SELL	105.823	-1.16257	0.479669	-2.42368	0.0153641	0.284235
SELPLG	21.1207	0.11502	0.446478	0.257616	0.796703	0.955986
SERPING1	3797.41	-0.0594063	0.295401	-0.201104	0.840617	0.955986
SH2D1A	17.404	-0.594296	0.552717	-1.07523	0.282273	0.781589
SIGIRR	199.79	-0.257426	0.394398	-0.652705	0.513946	0.899466
SKI	571.088	-0.2389	0.281274	-0.849351	0.395686	0.869265
SLAMF1	29.351	-0.810697	0.424561	-1.90949	0.0561983	0.496558
SLAMF6	10.3397	0.227963	0.635618	0.358647	0.719859	0.939682
SLAMF7	25.2022	-0.235963	0.541668	-0.435623	0.66311	0.927358
SLC2A1	32.9448	-0.523085	0.40677	-1.28595	0.198461	0.731358
SMAD3	554.854	0.128633	0.290728	0.442452	0.658162	0.925491
SMAD5	265.105	-0.281467	0.266931	-1.05446	0.291673	0.792035
SOCS1	63.0818	-0.103913	0.3018	-0.344312	0.730612	0.939682
SOCS3	296.026	1.03318	0.383182	2.69631	0.00701133	0.172946
SPP1	31468.8	0.624781	0.294277	2.12311	0.033745	0.363219
SRC	421.582	0.496018	0.296047	1.67547	0.0938424	0.597363
STAT1	615.907	0.46383	0.369946	1.25378	0.209922	0.731358
STAT2	954.923	-0.0716703	0.234699	-0.305371	0.760083	0.949302
STAT3	1931.81	0.268569	0.284174	0.945086	0.344615	0.828315
STAT4	53.4146	-0.290421	0.376846	-0.770662	0.440907	0.87678
STAT5A	112.457	-0.209123	0.281021	-0.744154	0.456783	0.87678
STAT5B	287.795	-0.416479	0.257995	-1.61429	0.106464	0.629141
STAT6	1617.88	-0.00674466	0.267441	-0.0252193	0.97988	0.983202
SYK	125.664	-0.0522608	0.292773	-0.178503	0.858328	0.959408
TAGAP	55.2318	-0.12352	0.507792	-0.243248	0.807813	0.955986
TAL1	28.6519	0.0911527	0.476783	0.191183	0.848383	0.956652
TAP1	68.3505	0.271085	0.363047	0.746695	0.455248	0.87678
TAP2	96.7867	-0.22193	0.331006	-0.670471	0.502558	0.899466
TAPBP	785.543	-0.179993	0.261386	-0.688611	0.491068	0.891789
TBK1	233.387	0.0915714	0.253544	0.361166	0.717975	0.939682
TBP	163.632	-0.232703	0.256228	-0.908187	0.363779	0.83503
TBX21	24.2128	0.6272	0.449072	1.39666	0.162517	0.720887
TCF4	221.426	-0.477335	0.315314	-1.51384	0.130066	0.69449
TCF7	111.771	-0.902484	0.380317	-2.37298	0.0176453	0.290351
TFRC	220.129	-0.102665	0.308585	-0.332696	0.739364	0.939682
TGFB1	306.263	0.145159	0.261743	0.554584	0.579179	0.899466
TGFBI	740.692	0.465801	0.371437	1.25405	0.209823	0.731358
TGFBR1	267.353	-0.228239	0.399429	-0.571414	0.567719	0.899466
TGFBR2	750.697	-0.275018	0.294621	-0.933462	0.350582	0.830441
THY1	1057.27	-1.62504	0.450549	-3.6068	0.000309999	0.020391
TICAM1	259.459	-0.00841861	0.27769	-0.0303166	0.975815	0.980785
TIGIT	26.2956	-0.696001	0.433529	-1.60543	0.108399	0.629141
TIRAP	42.2691	-0.244946	0.365784	-0.669647	0.503083	0.899466
TLR1	113.341	0.513085	0.391135	1.31178	0.189593	0.731358
TLR2	129.188	0.605083	0.284467	2.12707	0.0334139	0.363219
TLR3	115.195	0.225289	0.296619	0.759521	0.447541	0.87678
TLR4	243.606	-0.0681906	0.278719	-0.244657	0.806722	0.955986
TLR5	58.5405	0.405256	0.297104	1.36402	0.172561	0.720887
TLR7	16.0455	-0.0465105	0.629082	-0.073934	0.941063	0.975223
TLR8	42.1706	0.206328	0.361119	0.571358	0.567757	0.899466
TLR9	28.2732	-0.414925	0.366099	-1.13337	0.257059	0.757109
TMEM173	362.485	-0.211875	0.274566	-0.771672	0.440309	0.87678
TNF	31.9931	0.303704	0.409777	0.741145	0.458605	0.87678
TNFAIP3	139.965	0.313784	0.31359	1.00062	0.317011	0.819521
TNFAIP6	12.237	-0.386039	0.671129	-0.575209	0.56515	0.899466
TNFRSF10C	47.77	0.501538	0.310058	1.61756	0.105757	0.629141
TNFRSF11A	33.3038	-0.0964555	0.449388	-0.214637	0.83005	0.955986
TNFRSF13B	6.2996	-1.54141	0.781695	-1.97188	0.0486228	0.462524
TNFRSF13C	44.6159	-1.50335	0.540443	-2.7817	0.00540745	0.172946
TNFRSF14	599.85	0.0865468	0.382542	0.226241	0.821014	0.955986
TNFRSF17	25.8884	-0.214811	0.608779	-0.352855	0.724197	0.939682
TNFRSF1B	153.377	0.421243	0.323255	1.30313	0.192532	0.731358
TNFRSF4	14.2068	0.606853	0.493132	1.23061	0.218469	0.731358
TNFRSF8	23.2961	-0.381633	0.41193	-0.92645	0.354212	0.832057
TNFRSF9	8.29854	-0.291101	0.634403	-0.458857	0.646337	0.922003
TNFSF10	2039.87	0.412285	0.361827	1.13945	0.254514	0.757109
TNFSF11	6.52414	-0.751541	0.774598	-0.970234	0.33193	0.826702
TNFSF12	351.237	-0.224576	0.326142	-0.688582	0.491086	0.891789
TNFSF13B	82.3009	-0.1173	0.366923	-0.319686	0.749206	0.939682
TNFSF15	148.638	-0.0696195	0.395614	-0.175978	0.860311	0.959408
TNFSF4	17.1732	-0.170629	0.469632	-0.363325	0.716362	0.939682
TNFSF8	24.1532	0.498857	0.413413	1.20668	0.227555	0.732102
TOLLIP	569.298	0.139087	0.404029	0.34425	0.730658	0.939682
TP53	370.22	-0.021101	0.21993	-0.0959444	0.923565	0.975223
TRAF1	89.6769	-0.401087	0.300249	-1.33585	0.181599	0.731358
TRAF2	142.241	-0.185004	0.254719	-0.726304	0.467652	0.87678
TRAF3	186.219	0.0505415	0.236304	0.213883	0.830638	0.955986
TRAF4	229.273	0.0288177	0.285494	0.10094	0.919598	0.975223
TRAF5	92.8223	-0.227908	0.314023	-0.725767	0.467982	0.87678
TRAF6	243.961	0.238176	0.311703	0.764113	0.4448	0.87678
TUBB	707.713	-0.459816	0.242255	-1.89807	0.057687	0.502217
TYK2	201.644	-0.0134351	0.243636	-0.055144	0.956024	0.97554
UBE2L3	234.197	-0.176311	0.247869	-0.711308	0.476894	0.877996
VCAM1	1197.48	0.401358	0.420553	0.954356	0.339903	0.826702
VTN	12.7064	0.0571941	0.655959	0.0871916	0.930519	0.975223
XBP1	791.8	0.164199	0.277284	0.592168	0.553738	0.899466
XCL1	12.7162	0.709623	0.709064	1.00079	0.316929	0.819521
XCR1	30.1894	-0.961372	0.565287	-1.70068	0.0890033	0.579725
ZAP70	121.331	-0.489793	0.455645	-1.07494	0.2824	0.781589
ZBTB16	482.671	0.520667	1.12238	0.463896	0.642722	0.921564
ZEB1	76.2763	-0.416497	0.371564	-1.12093	0.262319	0.764957

## Sheet: IRGN v IgAV wo IgAV1 and IgAV4
	baseMean	log2FoldChange	lfcSE	stat	pvalue	padj
ABCB1	887.552	-0.884359	0.37377	-2.36605	0.0179789	0.0780664
ABCF1	256.857	-0.919671	0.193971	-4.74128	2.12377e-06	0.000262816
ABL1	281.621	-0.593266	0.203068	-2.92152	0.00348331	0.0242791
ADA	34.754	-0.09119	0.279001	-0.326845	0.743785	0.832097
AHR	539.415	0.0735611	0.227323	0.323598	0.746243	0.832097
AICDA	4.66337	-0.884496	0.601087	-1.47149	0.141158	NA
AIRE	8.70487	0.223146	0.467807	0.477005	0.633358	0.762099
ALAS1	273.829	-0.486156	0.242575	-2.00414	0.0450547	0.142008
APP	5574.44	-0.384978	0.308106	-1.2495	0.211482	0.362809
ARG1	16.2908	-1.45835	1.40185	-1.0403	NA	NA
ARG2	201.656	-0.857664	0.423073	-2.02723	0.0426394	0.138858
ARHGDIB	634.108	0.338173	0.174156	1.94178	0.052164	0.155549
ATG10	63.5038	-0.423391	0.326292	-1.29758	0.19443	0.348653
ATG12	14.5378	-0.236999	0.364673	-0.649894	0.515761	0.666584
ATG16L1	167.428	-0.637728	0.188257	-3.38755	0.00070521	0.00986179
ATG5	187.637	-0.734772	0.230772	-3.18397	0.00145269	0.0144507
ATG7	249.235	-0.0771307	0.172191	-0.447937	0.654199	0.776567
ATM	10.7616	-0.263662	0.39501	-0.667481	0.504465	0.660609
B2M	10182.4	-0.487398	0.243504	-2.0016	0.0453277	0.142008
B3GAT1	7.43735	-0.360801	0.491748	-0.733711	0.463125	NA
BATF	19.3727	0.300942	0.484684	0.620905	0.534662	0.682108
BATF3	39.105	0.127363	0.268528	0.474302	0.635285	0.762099
BAX	418.903	-0.115202	0.282134	-0.408325	0.683035	0.80119
BCAP31	1302	-0.510708	0.252645	-2.02145	0.0432334	0.139873
BCL10	450.414	-0.44526	0.178479	-2.49475	0.0126046	0.0611692
BCL2	226.831	-0.109282	0.308754	-0.353944	0.723381	0.829963
BCL2L11	99.3425	-0.700599	0.342527	-2.04538	0.040817	0.134696
BCL3	189.962	0.201786	0.305763	0.659943	0.50929	0.663418
BCL6	244.879	-0.664896	0.295083	-2.25325	0.0242436	0.097219
BID	8.58636	-0.655229	0.453557	-1.44465	0.148557	NA
BLNK	123.014	-0.402668	0.261985	-1.53699	0.124296	0.269854
BST1	85.9742	-0.509881	0.346882	-1.4699	0.141589	0.288422
BST2	151.104	-0.228496	0.299459	-0.763029	0.445446	0.609104
BTK	22.7955	0.607233	0.396342	1.53209	0.1255	0.270097
BTLA	22.8418	1.00607	0.362436	2.77585	0.00550568	0.0336458
C14orf166	852.98	-0.643097	0.162911	-3.94753	7.89621e-05	0.00260575
C1QA	276.445	0.977035	0.305171	3.2016	0.00136668	0.0144507
C1QB	528.244	1.46597	0.343263	4.27071	1.94855e-05	0.0010717
C1QBP	1048.2	-0.54084	0.240213	-2.2515	0.0243539	0.097219
C1R	1427.88	0.130505	0.219274	0.595169	0.551731	0.698483
C1S	679.899	0.187415	0.251214	0.746037	0.455645	0.616241
C2	158.877	0.408932	0.466099	0.877349	0.380297	0.54094
C3	370.027	1.01902	0.408193	2.49642	0.0125452	0.0611692
C4A/B	1891.9	-0.530925	0.382944	-1.38643	0.165615	0.31775
C4BPA	3.80093	-0.764048	0.611579	-1.2493	0.211554	NA
C5	78.4305	-0.584728	0.401008	-1.45815	0.1448	0.290204
C6	65.5054	-0.882174	0.47158	-1.87068	0.0613898	0.170547
C7	4400.5	-0.523017	0.401697	-1.30202	0.19291	0.348506
C8A	5.17951	0.328148	0.53884	0.60899	0.542531	NA
C8B	3.57713	-0.333029	0.601155	-0.553982	0.579591	NA
C8G	17.3635	0.694089	0.599767	1.15726	0.247164	0.397903
C9	13.0437	-0.387472	0.456843	-0.84815	0.396354	0.555794
CAMP	4.39639	0.023664	0.555716	0.0425829	0.966034	NA
CARD9	17.1561	0.863771	0.378446	2.28242	0.0224648	0.0941489
CASP1	41.8116	0.105016	0.325891	0.322241	0.74727	0.832097
CASP10	7.84729	0.118315	0.482452	0.245237	0.806273	NA
CASP2	169.926	-0.212411	0.276635	-0.767838	0.442584	0.60766
CASP3	64.2182	-0.670685	0.279408	-2.40038	0.0163782	0.073038
CASP8	190.806	0.0409634	0.255327	0.160435	0.872538	0.907366
CCBP2	35.215	-0.58698	0.510032	-1.15087	0.249786	0.398851
CCL11	38.5169	1.52321	0.478951	3.1803	0.00147123	0.0144507
CCL13	48.6754	0.499847	1.14884	0.435089	NA	NA
CCL15	144.683	-1.02	0.492584	-2.07072	0.0383853	0.129257
CCL16	19.7558	-0.348902	0.400362	-0.871468	0.383499	0.542563
CCL18	34.3267	2.05768	0.69093	2.97814	0.00290007	0.0214862
CCL19	594.807	0.349554	1.38965	0.251541	0.801396	0.862561
CCL2	318.356	0.197749	0.786863	0.251314	0.801572	0.862561
CCL20	25.4328	0.338251	0.482805	0.700596	0.483555	0.648672
CCL22	48.5569	-1.8766	1.33704	-1.40354	NA	NA
CCL23	18.2201	0.172709	1.05096	0.164335	0.869468	0.906279
CCL24	59.1012	0.709086	1.25172	0.566487	0.571063	0.710242
CCL26	24.1906	-0.461996	0.385891	-1.19722	0.231221	0.384076
CCL3	90.7579	-1.04614	1.22617	-0.85318	NA	NA
CCL4	80.612	-0.335232	0.968112	-0.346274	NA	NA
CCL5	54.3605	0.581467	0.386524	1.50435	0.132492	0.279079
CCL7	2.61392	-0.135234	0.69812	-0.193712	0.846401	NA
CCL8	12.5632	0.294762	0.50822	0.579988	0.561922	0.700634
CCND3	283.199	-0.298532	0.29569	-1.00961	0.312682	0.471882
CCR1	56.2837	-0.314366	0.495786	-0.634077	0.526031	0.67283
CCR10	7.74094	0.488844	0.460944	1.06053	0.288905	NA
CCR2	35.2849	0.958808	0.554293	1.72979	0.0836685	0.211306
CCR5	27.2137	0.815546	0.311094	2.62155	0.00875319	0.0465895
CCR6	15.1234	0.339765	0.338829	1.00276	0.315976	0.474225
CCR7	12.1597	0.162603	0.643087	0.252847	0.800386	0.862561
CCR8	4.15823	-0.0447808	0.588249	-0.0761257	0.939319	NA
CCRL1	61.5222	0.157654	0.582086	0.270842	0.786512	0.855656
CCRL2	42.8787	-0.0803252	0.456854	-0.175823	0.860433	0.902361
CD14	473.863	1.10464	0.355111	3.11068	0.00186657	0.0157492
CD160	7.627	0.428725	0.501729	0.854496	0.39283	NA
CD163	444.254	0.32549	0.498088	0.653479	0.513448	0.665331
CD164	874.273	-1.32442	0.38774	-3.41575	0.00063607	0.0098392
CD19	8.34885	1.10122	0.510725	2.15619	0.0310692	NA
CD1A	18.7598	-1.71062	1.085	-1.5766	NA	NA
CD1D	25.6574	0.622245	0.447476	1.39057	0.164357	0.316563
CD2	20.6144	1.09642	0.400617	2.73682	0.00620358	0.0360849
CD209	35.8099	1.40891	0.419362	3.35966	0.000780393	0.00986179
CD22	33.2262	-0.309608	0.44123	-0.701693	0.482871	0.648672
CD24	4345.21	0.066818	0.393916	0.169625	0.865305	0.905552
CD244	13.7072	0.897765	0.471247	1.90508	0.0567692	0.162432
CD247	26.5219	0.766953	0.354853	2.16133	0.0306699	0.113296
CD27	20.9713	0.749262	0.353801	2.11775	0.0341962	0.11908
CD274	27.7409	-0.70465	0.417555	-1.68756	0.0914955	0.219234
CD276	425.6	-0.0795043	0.237913	-0.334174	0.738248	0.832097
CD28	15.0362	0.242691	0.414362	0.585697	0.558079	0.700634
CD34	54.7906	-0.396281	0.305861	-1.29562	0.195105	0.348653
CD36	263.388	-0.668714	0.585641	-1.14185	0.253516	0.402213
CD3D	30.0812	0.560632	0.318847	1.75831	0.0786948	0.202885
CD3E	26.4476	0.683811	0.365256	1.87214	0.0611869	0.170547
CD3EAP	41.5961	-0.0489207	0.265759	-0.184079	0.853951	0.899374
CD4	99.7481	0.54205	0.234149	2.31498	0.020614	0.0879648
CD40	89.2437	0.063012	0.236965	0.265912	0.790307	0.857899
CD40LG	18.102	1.11579	0.389145	2.86729	0.00413998	0.0273239
CD44	1121.95	-0.37383	0.569513	-0.656403	0.511565	0.664632
CD45R0	193.783	0.70907	0.317275	2.23487	0.0254257	0.0998868
CD45RA	15.8496	0.615615	0.366614	1.67919	0.0931144	0.220534
CD45RB	36.6346	0.662338	0.373008	1.77566	0.0757882	0.200616
CD46	1178.68	-0.763426	0.343279	-2.22392	0.0261536	0.101141
CD48	57.3037	0.995412	0.306877	3.24369	0.00117992	0.0129791
CD5	29.0933	0.830382	0.310229	2.67667	0.00743571	0.0408964
CD53	223.433	0.53235	0.366465	1.45266	0.146317	0.290228
CD55	45.7926	-0.445641	0.262153	-1.69993	0.0891439	0.218447
CD58	202.753	-0.71801	0.246127	-2.91723	0.00353151	0.0242791
CD59	3221.49	-0.218427	0.338184	-0.645882	0.518356	0.668193
CD6	21.4708	0.854116	0.320853	2.66202	0.00776733	0.0422509
CD7	11.549	0.929505	0.476327	1.9514	0.0510095	0.1532
CD70	6.7587	-0.258947	0.559618	-0.462722	0.643564	NA
CD74	8823.09	0.251977	0.186873	1.34839	0.177534	0.329136
CD79A	19.0888	1.00856	0.515514	1.95642	0.0504152	0.1532
CD79B	23.4189	0.819264	0.474801	1.72549	0.0844393	0.211906
CD80	19.5827	-0.494537	0.644882	-0.766865	0.443162	0.60766
CD81	3948.63	-0.185063	0.317317	-0.583211	0.559751	0.700634
CD82	74.5352	-0.480923	0.302691	-1.58883	0.112099	0.251082
CD83	149.747	-0.558867	0.407232	-1.37236	0.169953	0.321094
CD86	21.3952	0.63776	0.413321	1.54302	0.122827	0.269024
CD8A	21.3579	0.824856	0.456477	1.80701	0.0707613	0.189334
CD8B	19.1491	0.124666	0.390644	0.319129	0.749628	0.832097
CD9	694.945	-0.85413	0.393983	-2.16794	0.0301636	0.112311
CD96	42.821	0.767593	0.344182	2.23019	0.0257346	0.100304
CD97	288.44	0.0769741	0.262074	0.293712	0.768978	0.845876
CD99	1803.82	-0.372529	0.247363	-1.506	0.132067	0.279079
CDH5	193.669	-0.287747	0.249181	-1.15477	0.248183	0.397903
CDKN1A	217.034	-0.0103672	0.28105	-0.0368876	0.970575	0.978482
CEACAM1	105.456	0.0203057	0.426368	0.0476247	0.962015	0.973819
CEACAM6	11.1424	-0.892741	0.562897	-1.58598	0.112745	0.25139
CEACAM8	6.28625	0.457867	0.527851	0.867416	0.385714	NA
CEBPB	443.922	-0.073413	0.346436	-0.211909	0.832178	0.883966
CFB	365.798	0.301406	0.397322	0.758594	0.448095	0.611039
CFD	74.4318	-0.503796	0.559959	-0.8997	0.36828	0.529938
CFH	544.156	-0.553829	0.328361	-1.68664	0.0916717	0.219234
CFI	1943.27	-0.495573	0.340368	-1.45599	0.145395	0.290204
CFP	21.0474	0.661051	0.338841	1.95092	0.0510667	0.1532
CHUK	245.015	-0.674203	0.214943	-3.13666	0.00170883	0.0153795
CIITA	70.9772	0.78434	0.370786	2.11534	0.0344008	0.11908
CISH	155.231	-1.15956	0.477275	-2.42955	0.0151175	0.0705961
CLEC4A	66.1398	-0.334931	0.448055	-0.747522	0.454749	0.616241
CLEC4E	62.5868	0.132817	0.481125	0.276056	0.782505	0.853172
CLEC5A	28.1673	0.530057	1.14914	0.461265	0.644608	0.76887
CLEC6A	4.77777	-0.197945	0.557598	-0.354996	0.722592	NA
CLEC7A	36.8123	-0.0826799	0.459947	-0.17976	0.857341	0.901028
CLU	7.85685	-0.129995	0.450311	-0.288679	0.772827	NA
CMKLR1	126.2	0.604499	0.194435	3.10901	0.00187718	0.0157492
CR1	73.7654	0.125929	0.267168	0.471348	0.637392	0.762099
CR2	33.4882	-2.43006	0.674396	-3.60331	0.000314185	0.00555434
CRADD	132.266	-0.67613	0.375052	-1.80276	0.0714253	0.190084
CSF1	57.6304	-0.480021	0.247553	-1.93907	0.0524933	0.155594
CSF1R	31.0625	1.03151	0.28463	3.62404	0.000290035	0.00531731
CSF2	3.66239	-1.0835	0.738363	-1.46743	0.14226	NA
CSF2RB	100.762	0.336997	0.625532	0.538736	0.590069	0.724774
CSF3R	68.1897	0.14984	0.578685	0.258932	0.795687	0.86185
CTLA4_all	10.4296	0.834085	0.44856	1.85947	0.0629601	0.172299
CTLA4-TM	5.4652	-0.398976	0.592844	-0.672987	0.500956	NA
CTNNB1	1675.79	-0.746894	0.244904	-3.04975	0.00229035	0.0187044
CTSC	1814.65	-0.317354	0.321191	-0.988055	0.323126	0.478884
CTSG	19.1861	0.315362	1.08548	0.290526	0.771414	0.846673
CTSS	560	1.01768	0.245839	4.13961	3.479e-05	0.00156555
CUL9	179.881	-0.474232	0.225781	-2.1004	0.0356932	0.121849
CX3CL1	211.179	-0.437361	0.366099	-1.19465	0.232223	0.384449
CX3CR1	26.94	0.222759	0.377728	0.589733	0.55537	0.700634
CXCL1	80.5307	2.02034	0.603623	3.34703	0.000816835	0.00986179
CXCL10	30.5163	0.702651	0.489917	1.43422	0.151509	0.295263
CXCL11	14.086	0.382047	0.435433	0.877396	0.380272	0.54094
CXCL12	1633.76	-1.30614	0.401077	-3.25657	0.00112766	0.0126862
CXCL13	7.57159	0.693538	0.560215	1.23799	0.215721	NA
CXCL2	98.1948	0.692453	0.511716	1.3532	0.175993	0.327897
CXCL9	69.9662	1.93088	0.508741	3.7954	0.000147404	0.00331733
CXCR1	6.45654	-0.419665	0.713797	-0.587933	0.556577	NA
CXCR2	30.3748	-0.140304	0.657379	-0.213429	0.830992	0.883966
CXCR3	16.2747	1.07513	0.495536	2.16963	0.0300352	0.112311
CXCR4	303.929	0.502007	0.417195	1.20329	0.228864	0.38144
CXCR6	12.1606	0.517068	0.44796	1.15427	0.248388	0.397903
CYBB	223.229	1.00561	0.317139	3.17087	0.00151981	0.0144507
DEFB1	127.167	-2.00476	0.529755	-3.78431	0.000154139	0.00331733
DEFB103A	9.54943	-0.105818	0.541862	-0.195287	0.845168	0.895842
DEFB103B	44.987	-3.76832	1.45227	-2.59478	NA	NA
DEFB4A	108.861	-4.37705	1.52564	-2.869	NA	NA
DPP4	432.3	-1.61623	0.393121	-4.11128	3.93475e-05	0.0016227
DUSP4	23.9905	-0.825409	0.436742	-1.88992	0.0587685	0.167186
EBI3	9.84393	-0.06901	0.45336	-0.152219	0.879014	0.912185
EDNRB	464.727	-0.704936	0.453832	-1.5533	0.120352	0.265956
EEF1G	4815.33	-0.701446	0.258944	-2.70887	0.00675137	0.0375773
EGR1	161.559	1.27351	0.858211	1.48391	0.137832	0.284278
EGR2	18.3475	-0.523116	0.607193	-0.861531	0.388946	0.548513
ENTPD1	44.3587	0.176037	0.320426	0.549385	0.582741	0.722526
EOMES	6.24673	-0.249054	0.483007	-0.515632	0.606111	NA
ETS1	449.25	-0.297192	0.177974	-1.66987	0.0949455	0.2238
FADD	45.1754	-0.00262327	0.291617	-0.00899558	0.992823	0.993151
FAS	38.3271	0.820677	0.278363	2.94823	0.00319596	0.0229913
FCAR	3.28972	-0.254393	0.61944	-0.410682	0.681306	NA
FCER1A	53.8698	-0.49132	0.957218	-0.51328	0.607756	0.737351
FCER1G	190.246	0.906517	0.307815	2.94501	0.00322949	0.0229913
FCGR1A/B	25.1279	0.444132	0.48476	0.916189	0.359568	0.523489
FCGR2A	127.155	0.917271	0.302953	3.02777	0.00246367	0.019055
FCGR2A/C	339.418	0.834304	0.237675	3.51027	0.000447656	0.00714806
FCGR2B	81.6685	0.993149	0.34545	2.87494	0.00404104	0.0270313
FCGR3A/B	112.096	1.13473	0.358877	3.16188	0.00156752	0.0144507
FCGRT	1863.26	-0.402513	0.372843	-1.07958	0.280331	0.439125
FKBP5	1881.99	-2.11364	0.937642	-2.25421	0.0241829	0.097219
FN1	1066.08	-0.960664	0.598801	-1.60431	0.108646	0.246695
FOXP3	8.18687	0.121886	0.495039	0.246215	0.805516	NA
FYN	211.15	-0.31408	0.254561	-1.23381	0.217273	0.368323
G6PD	237.063	0.16536	0.245875	0.672539	0.501241	0.658128
GAPDH	11112.8	-0.681028	0.231412	-2.94292	0.0032513	0.0229913
GATA3	26.942	-0.112589	0.33604	-0.335045	0.737591	0.832097
GBP1	93.1221	-0.204466	0.263358	-0.776378	0.437526	0.603274
GBP5	23.1341	0.220939	0.645078	0.342499	0.731975	0.832097
GFI1	17.3355	0.577271	0.35214	1.63933	0.101146	0.23287
GNLY	24.627	-0.331511	0.372327	-0.890376	0.373264	0.534005
GP1BB	31.0703	-1.11996	0.438686	-2.55298	0.0106806	0.0541739
GPI	1399.84	-0.476705	0.238681	-1.99725	0.0457978	0.142578
GPR183	35.7466	-0.158707	0.464295	-0.341823	0.732484	0.832097
GUSB	247.005	-0.475761	0.382917	-1.24246	0.214066	0.365388
GZMA	58.9124	0.753126	0.30732	2.45063	0.0142607	0.0678756
GZMB	19.2621	0.556385	0.436479	1.27471	0.202411	0.357256
GZMK	42.9098	0.454365	0.489964	0.927342	0.353749	0.519601
HAMP	4.52342	0.635911	0.593808	1.0709	0.284213	NA
HAVCR2	146.951	-0.366665	0.486842	-0.753149	0.451361	0.613801
HFE	30.4143	-0.154648	0.36562	-0.422975	0.672314	0.794261
HLA-A	2316.41	-0.10354	0.289652	-0.357464	0.720744	0.829963
HLA-B	2260.57	0.0381735	0.23264	0.164088	0.869662	0.906279
HLA-C	1671.85	0.0309126	0.341073	0.0906335	0.927784	0.94887
HLA-DMA	382.522	0.4357	0.247594	1.75973	0.0784532	0.202885
HLA-DMB	163.817	0.321404	0.274398	1.17131	0.241475	0.393192
HLA-DOB	32.5995	0.535729	0.285944	1.87354	0.0609935	0.170547
HLA-DPA1	1356.4	0.476714	0.281772	1.69184	0.0906763	0.219234
HLA-DPB1	979.371	0.202317	0.256983	0.787276	0.43112	0.596102
HLA-DQA1	281.061	-0.565476	1.74572	-0.323923	0.745997	0.832097
HLA-DQB1	145.552	-0.641311	1.65036	-0.388588	0.697581	0.814393
HLA-DRA	2215.32	0.302839	0.233059	1.29941	0.193804	0.348653
HLA-DRB1	107.966	-0.431165	0.627044	-0.687615	0.491695	0.654759
HLA-DRB3	1789.17	0.445869	0.306105	1.45659	0.145231	0.290204
HPRT1	418.672	-0.981089	0.198974	-4.93075	8.19165e-07	0.000202743
HRAS	120.98	-0.923091	0.243618	-3.78909	0.000151198	0.00331733
ICAM1	221.71	0.451474	0.380987	1.18501	0.236013	0.388208
ICAM2	69.4228	-0.204547	0.289299	-0.707043	0.47954	0.646791
ICAM3	180.024	-0.350295	0.214705	-1.63152	0.102781	0.235539
ICAM4	7.53499	0.597507	0.532272	1.12256	0.261624	NA
ICAM5	4.43929	-0.775122	0.584345	-1.32648	0.18468	NA
ICOS	8.86468	0.332061	0.417286	0.795763	0.42617	0.590908
ICOSLG	234.482	-0.401812	0.321817	-1.24857	0.211822	0.362809
IDO1	12.8258	0.695408	0.451777	1.53927	0.123738	0.269824
IFI16	321.583	0.0613889	0.333434	0.184111	0.853926	0.899374
IFI35	94.1805	-0.174861	0.301216	-0.580517	0.561566	0.700634
IFIH1	80.7561	-0.254359	0.253867	-1.00194	0.316373	0.474225
IFIT2	86.2697	-0.199829	0.412852	-0.484021	0.628371	0.758643
IFITM1	901.257	-0.00399729	0.323875	-0.0123421	0.990153	0.993151
IFNA1/13	11.0304	-0.128966	0.548544	-0.235106	0.814126	0.870394
IFNA2	7.12761	-0.249611	0.510224	-0.489219	0.624687	NA
IFNAR1	54.2976	-0.649375	0.379934	-1.70918	0.0874182	0.215284
IFNAR2	329.404	0.511403	0.150754	3.39229	0.000693104	0.00986179
IFNB1	5.82287	1.00736	0.707432	1.42396	0.154457	NA
IFNG	3.32505	0.731062	0.6372	1.1473	0.251256	NA
IFNGR1	759.105	-0.315956	0.214775	-1.4711	0.141263	0.288422
IGF2R	369.016	-0.502894	0.310371	-1.6203	0.105168	0.2399
IKBKAP	146.65	-0.391609	0.284685	-1.37559	0.168949	0.320421
IKBKB	248.073	-0.241502	0.187691	-1.2867	0.198199	0.351643
IKBKE	93.9945	0.446398	0.271849	1.64208	0.100574	0.23287
IKBKG	159.349	-0.37064	0.232574	-1.59364	0.111017	0.249788
IKZF1	16.6762	0.607044	0.346792	1.75046	0.0800397	0.204225
IKZF2	31.6043	-0.342198	0.268882	-1.27267	0.203135	0.357256
IKZF3	24.7371	0.498958	0.498808	1.0003	0.317165	0.474225
IL10	4.90812	0.384318	0.542886	0.707918	0.478996	NA
IL10RA	166.242	0.781485	0.28142	2.77693	0.00548751	0.0336458
IL11RA	61.1715	-0.498218	0.361863	-1.37682	0.168569	0.320421
IL12A	3.4855	0.389038	0.648531	0.599876	0.548589	NA
IL12B	3.93524	0.267186	0.667703	0.400156	0.689041	NA
IL12RB1	21.5281	0.801487	0.457513	1.75183	0.0798027	0.204225
IL13	3.41771	-0.346322	0.616857	-0.56143	0.574505	NA
IL13RA1	560.087	-0.588842	0.19372	-3.03966	0.00236844	0.0187044
IL15	45.4383	0.12682	0.305726	0.414817	0.678276	0.797498
IL16	88.205	0.226549	0.250156	0.905632	0.365131	0.528478
IL17A	3.0083	-0.72836	0.700044	-1.04045	0.298132	NA
IL17B	4.8294	0.0979512	0.542188	0.180659	0.856635	NA
IL17F	5.64547	-0.513582	0.514868	-0.997502	0.318521	NA
IL18	157.518	-0.398443	0.198092	-2.0114	0.0442827	0.141419
IL18R1	79.2534	0.00983717	0.238865	0.0411829	0.96715	0.977019
IL18RAP	22.1311	0.686324	0.473122	1.45063	0.146884	0.290228
IL19	3.88531	0.93672	0.599845	1.5616	0.118381	NA
IL1A	7.00959	-0.624688	0.519899	-1.20156	0.229535	NA
IL1B	36.0775	-0.80525	0.782942	-1.02849	0.303718	0.46545
IL1R1	225.221	0.192152	0.192452	0.99844	0.318066	0.474225
IL1R2	54.7172	-1.19868	0.541066	-2.2154	0.0267326	0.102579
IL1RAP	74.8213	-1.33013	0.4259	-3.12311	0.00178951	0.0155405
IL1RL1	247.624	-1.35133	0.599115	-2.25554	0.0240995	0.097219
IL1RL2	24.2802	-0.304747	0.355153	-0.858073	0.390852	0.549636
IL1RN	75.2885	-2.18088	1.50376	-1.45029	NA	NA
IL2	4.19907	-0.622372	0.613655	-1.0142	0.310485	NA
IL20	25.1042	-3.18263	1.40582	-2.26389	NA	NA
IL21	7.66788	0.3236	0.487081	0.664367	0.506456	NA
IL21R	13.2377	0.522407	0.404053	1.29292	0.19604	0.349064
IL22	4.55183	-0.0693978	0.621317	-0.111695	0.911066	NA
IL22RA2	4.93374	-0.91506	0.545932	-1.67614	0.0937103	NA
IL23A	5.96372	0.245837	0.528065	0.465542	0.641543	NA
IL23R	9.05168	0.771526	0.468662	1.64623	0.0997164	0.232828
IL26	5.99975	-0.271622	0.576422	-0.471222	0.637482	NA
IL27	3.80071	0.377383	0.591749	0.637742	0.523642	NA
IL28A	7.57702	0.536977	0.584081	0.919353	0.357911	NA
IL28A/B	5.68522	0.338686	0.519105	0.652441	0.514117	NA
IL29	2.36685	-0.929843	0.769639	-1.20815	0.226988	NA
IL2RA	29.5973	0.481134	0.310593	1.54908	0.121362	0.266997
IL2RB	44.2778	1.05192	0.274028	3.83874	0.000123667	0.00322184
IL2RG	69.8254	0.876861	0.397892	2.20377	0.0275406	0.104866
IL3	4.72307	-0.0440022	0.566093	-0.0777297	0.938043	NA
IL32	4400.31	0.00532532	0.620355	0.00858432	0.993151	0.993151
IL4	3.29451	0.113874	0.663689	0.171577	0.86377	NA
IL4R	270.791	-0.296252	0.24373	-1.21549	0.224178	0.375731
IL5	4.98193	0.691745	0.579678	1.19333	0.232742	NA
IL6	8.06486	0.501206	0.532175	0.941806	0.346292	NA
IL6R	121.504	-0.770826	0.284582	-2.70862	0.00675632	0.0375773
IL6ST	2591.98	-0.660304	0.295429	-2.23507	0.025413	0.0998868
IL7	11.6522	0.599583	0.417573	1.43587	0.151038	0.295263
IL7R	137.872	0.180817	0.512699	0.352676	0.724332	0.829963
IL8	164.726	-1.47214	1.37904	-1.06751	NA	NA
IL9	1.48338	0.161662	0.876462	0.184448	0.853662	NA
ILF3	1064.37	-0.523238	0.175744	-2.97727	0.00290824	0.0214862
IRAK1	259.175	-0.0658529	0.177385	-0.371242	0.710457	0.827474
IRAK2	50.2249	0.338357	0.331172	1.0217	0.306925	0.468493
IRAK3	35.009	-0.211613	0.390337	-0.54213	0.587729	0.723696
IRAK4	110.509	-0.399573	0.29448	-1.35687	0.174821	0.32779
IRF1	157.92	0.170152	0.249949	0.68075	0.49603	0.654759
IRF3	64.4283	-0.0302224	0.332828	-0.0908051	0.927647	0.94887
IRF4	37.6772	0.178105	0.438706	0.405977	0.684759	0.801314
IRF5	72.3754	-0.0177788	0.329999	-0.0538754	0.957034	0.970762
IRF7	96.1111	0.389706	0.261167	1.49217	0.135655	0.28245
IRF8	79.0822	0.808039	0.293052	2.75732	0.00582772	0.0343419
IRGM	4.74508	0.399051	0.536629	0.743626	0.457103	NA
ITGA2B	14.0365	-0.50676	0.482025	-1.05131	0.293114	0.453411
ITGA4	37.7306	0.714977	0.294914	2.42436	0.0153353	0.0709428
ITGA5	186.962	-0.093553	0.301729	-0.310056	0.756518	0.837755
ITGA6	537.701	-0.8893	0.314909	-2.82399	0.004743	0.0300998
ITGAE	67.7599	-0.914189	0.335384	-2.7258	0.00641457	0.0364967
ITGAL	63.5107	1.00971	0.296513	3.40528	0.000660955	0.00986179
ITGAM	64.9423	0.190673	0.368624	0.517256	0.604977	0.735783
ITGAX	219.281	0.412427	0.60117	0.686041	0.492687	0.654759
ITGB1	1559.68	-0.601365	0.282054	-2.13209	0.0329995	0.116677
ITGB2	304.691	0.667146	0.33734	1.97767	0.0479664	0.148396
ITLN1	9.45624	-0.711769	0.493311	-1.44284	0.149066	0.292808
ITLN2	4.18394	-0.365495	0.618922	-0.590534	0.554833	NA
JAK1	627.829	-0.308792	0.211612	-1.45924	0.144499	0.290204
JAK2	338.74	-0.279844	0.347377	-0.805592	0.420478	0.584654
JAK3	64.0186	0.99434	0.251247	3.95761	7.57024e-05	0.00260575
KCNJ2	23.6134	-0.149326	0.316608	-0.471643	0.637181	0.762099
KIR_Activating_Subgroup_1	4.00846	-0.263134	0.601835	-0.437219	0.661953	NA
KIR_Activating_Subgroup_2	4.87412	0.129716	0.636964	0.203648	0.838629	NA
KIR_Inhibiting_Subgroup_1	6.12619	0.458985	0.57895	0.792789	0.427901	NA
KIR_Inhibiting_Subgroup_2	3.4933	1.06917	0.647388	1.65152	0.0986329	NA
KIR3DL1	3.67547	0.0524078	0.638134	0.0821266	0.934546	NA
KIR3DL2	4.57414	-0.16452	0.541195	-0.303995	0.761132	NA
KIR3DL3	2.58224	-0.450729	0.726877	-0.62009	0.535199	NA
KIT	62.5574	-1.65818	0.302632	-5.47921	4.2723e-08	2.11479e-05
KLRAP1	11.6877	-0.236778	0.434422	-0.545043	0.585724	0.723026
KLRB1	53.6941	0.919857	0.363014	2.53394	0.0112788	0.0563938
KLRC1	10.0142	0.19776	0.440117	0.449335	0.65319	0.776567
KLRC2	14.838	0.100326	0.42109	0.238254	0.811684	0.870394
KLRC3	5.54271	-0.83127	0.560803	-1.48228	0.138265	NA
KLRC4	19.8902	-0.33466	0.375374	-0.891538	0.372641	0.534005
KLRD1	8.53044	-0.128627	0.585699	-0.219613	0.826172	NA
KLRF1	18.9701	-0.0831685	0.352083	-0.236219	0.813263	0.870394
KLRF2	3.27435	-0.949868	0.651566	-1.45782	0.144889	NA
KLRG1	16.4776	0.598576	0.394382	1.51776	0.129076	0.275399
KLRG2	29.4308	-1.15655	0.639953	-1.80724	0.0707242	0.189334
KLRK1	33.5293	-0.0373001	0.300158	-0.124268	0.901103	0.932073
LAG3	11.7657	0.124575	0.409878	0.303932	0.761179	0.841035
LAIR1	134.292	0.894146	0.272522	3.28101	0.00103436	0.0119072
LAMP3	21.0515	-0.747018	0.814318	-0.917355	NA	NA
LCK	27.0532	1.27266	0.34528	3.68588	0.000227913	0.00451268
LCP2	349.37	0.253449	0.381655	0.664078	0.506641	0.661707
LEF1	51.3615	-0.488255	0.353095	-1.38279	0.16673	0.318655
LGALS3	793.288	-1.06826	0.278249	-3.83923	0.000123419	0.00322184
LIF	124.316	1.07632	0.229604	4.68771	2.76275e-06	0.000273512
LILRA1	17.6782	1.21745	0.466713	2.60855	0.00909255	0.047881
LILRA2	19.476	0.908421	0.492179	1.84571	0.0649341	0.176606
LILRA3	8.66274	1.19811	0.651241	1.83973	0.0658079	NA
LILRA4	4.4372	-0.215432	0.578426	-0.372446	0.709561	NA
LILRA5	33.7525	2.01792	0.561745	3.59224	0.000327844	0.00559597
LILRA6	8.95125	0.498092	0.545216	0.913569	0.360944	0.52395
LILRB1	30.8129	0.656187	0.448579	1.46281	0.143519	0.290204
LILRB2	47.9511	1.14893	0.476857	2.40939	0.0159791	0.0725657
LILRB3	41.588	0.709592	0.613836	1.156	0.247683	0.397903
LILRB4	62.9467	0.235886	0.368696	0.639786	0.522312	0.670885
LILRB5	40.1847	1.02258	0.321651	3.17916	0.00147701	0.0144507
LITAF	762.311	-0.327481	0.198568	-1.64921	0.0991052	0.232498
LTA	11.0571	0.996812	0.474091	2.10257	0.0355029	0.121849
LTB4R	129.554	-1.24261	0.645594	-1.92475	0.0542604	0.158035
LTB4R2	130.458	-1.34217	0.680754	-1.9716	NA	NA
LTBR	654.639	-0.0838258	0.294582	-0.284559	0.775982	0.849803
LTF	1001.55	1.18288	0.974221	1.21418	0.224679	0.375731
LY96	36.7491	0.43751	0.301811	1.44961	0.147166	0.290228
MAF	117.696	-0.804978	0.37134	-2.16777	0.0301765	0.112311
MALT1	202.018	-0.6929	0.228068	-3.03812	0.00238056	0.0187044
MAP4K1	55.5253	0.691727	0.281962	2.45326	0.0141568	0.0678756
MAP4K2	121.078	-0.810854	0.280722	-2.88846	0.00387138	0.0262511
MAP4K4	432.865	-0.192271	0.18931	-1.01564	0.3098	0.4693
MAPK1	797.823	-0.756157	0.169259	-4.46745	7.91592e-06	0.000653064
MAPK11	33.7831	-0.398738	0.328214	-1.21487	0.224414	0.375731
MAPK14	474.37	-0.424259	0.199785	-2.12358	0.0337054	0.118328
MAPKAPK2	142.698	-0.360418	0.225267	-1.59996	0.109608	0.247744
MARCO	21.6072	0.339341	0.583592	0.581469	0.560925	0.700634
MASP1	87.829	-0.225794	0.464369	-0.486238	0.626799	0.758595
MASP2	4.33331	-0.0717288	0.62139	-0.115433	0.908102	NA
MBL2	1.88236	0.0777193	0.797393	0.0974667	0.922356	NA
MBP	493.709	-1.57444	0.841899	-1.8701	NA	NA
MCL1	1262.75	-0.342233	0.269573	-1.26954	0.204249	0.357256
MIF	1606.96	-0.412926	0.274345	-1.50514	0.132289	0.279079
MME	1039.67	-2.25882	0.551899	-4.09282	4.26163e-05	0.0016227
MR1	22.4833	-0.498217	0.375879	-1.32547	0.185015	0.339194
MRC1	337.003	-0.480579	0.314294	-1.52908	0.126246	0.270526
MS4A1	11.8458	1.01908	0.591217	1.7237	0.0847625	0.211906
MSR1	152.119	0.567501	0.27391	2.07185	0.0382796	0.129257
MUC1	1047.35	-0.263277	0.378531	-0.695524	0.486727	0.651162
MX1	427.662	-0.26521	0.41537	-0.638491	0.523154	0.670885
MYD88	271.25	-0.237666	0.232943	-1.02028	0.307596	0.468493
NCAM1	51.0188	-1.28096	0.62721	-2.04231	0.0411204	0.134799
NCF4	64.2794	0.834596	0.305338	2.73335	0.0062693	0.0360849
NCR1	6.24449	0.606071	0.58421	1.03742	0.299541	NA
NFATC1	56.8326	-0.432022	0.231195	-1.86864	0.0616724	0.170547
NFATC2	143.455	0.0418915	0.223345	0.187564	0.851218	0.899374
NFATC3	258.524	-0.980775	0.249794	-3.92633	8.62527e-05	0.00266844
NFIL3	59.1674	-0.611929	0.356881	-1.71466	0.0864079	0.214934
NFKB1	66.5112	-0.863987	0.27634	-3.12653	0.00176881	0.0155405
NFKB2	239.441	0.0741457	0.250605	0.295867	0.767332	0.845876
NFKBIA	1660.93	-0.635274	0.253516	-2.50585	0.0122156	0.0604674
NFKBIZ	298.781	0.906349	0.238116	3.80633	0.000141044	0.00331733
NLRP3	26.9083	0.623353	0.495384	1.25832	0.208275	0.360476
NOD1	52.6747	-0.406725	0.240735	-1.68951	0.0911219	0.219234
NOD2	26.0248	-0.767185	0.713319	-1.07552	0.282144	0.440572
NOS2	23.3274	-0.733438	0.422822	-1.73463	0.0828071	0.210203
NOTCH1	295.33	-0.482474	0.273266	-1.76559	0.0774653	0.20248
NOTCH2	479.336	-0.675067	0.173898	-3.88197	0.000103614	0.00301699
NT5E	427.389	-0.20527	0.30258	-0.6784	0.497518	0.654977
OAZ1	2367.14	-0.688167	0.185469	-3.71042	0.000206915	0.00426763
PAX5	6.84069	0.145554	0.521915	0.278885	0.780333	NA
PDCD1	10.5175	0.23021	0.441574	0.521339	0.60213	0.734124
PDCD1LG2	14.8581	-0.0285173	0.390752	-0.0729806	0.941822	0.958953
PDCD2	129.687	-0.63207	0.263878	-2.39531	0.0166061	0.0733931
PDGFB	41.4162	0.124625	0.342786	0.363564	0.716184	0.829963
PDGFRB	624.204	-0.487314	0.251928	-1.93434	0.0530715	0.156371
PECAM1	883.133	-0.119919	0.227218	-0.527771	0.597659	0.730472
PIGR	3284.3	0.836312	0.509878	1.64022	0.10096	0.23287
PLA2G2A	111.906	-2.7696	1.38313	-2.00241	0.0452406	0.142008
PLA2G2E	6.84125	-0.873689	0.548705	-1.59227	0.111323	NA
PLAU	242.915	-1.1331	0.471198	-2.40472	0.0161848	0.0728315
PLAUR	27.6746	0.161099	0.499515	0.32251	0.747066	0.832097
PML	466.428	0.229821	0.19396	1.18489	0.236062	0.388208
POLR1B	90.0049	-0.351079	0.298448	-1.17635	0.239456	0.392469
POLR2A	995.262	-0.626484	0.242057	-2.58817	0.00964881	0.0502754
POU2F2	40.7679	0.533412	0.389295	1.3702	0.170625	0.321139
PPARG	65.3827	-0.841717	0.359547	-2.34105	0.0192296	0.0827709
PPBP	16.124	-1.23676	0.448224	-2.75925	0.0057935	0.0343419
PPIA	235.55	-0.318445	0.188809	-1.6866	0.0916799	0.219234
PRDM1	43.8983	0.142371	0.446308	0.318998	0.749728	0.832097
PRF1	41.661	0.973933	0.265445	3.66906	0.000243446	0.00463483
PRKCD	253.515	-0.927889	0.328048	-2.82851	0.00467647	0.030063
PSMB10	182.941	0.252142	0.180407	1.39763	0.162224	0.313676
PSMB5	379.84	-0.823808	0.24547	-3.35604	0.000790658	0.00986179
PSMB7	900.508	-1.03526	0.242254	-4.27344	1.92484e-05	0.0010717
PSMB8	491.314	-0.0438432	0.201722	-0.217345	0.82794	0.883254
PSMB9	207.45	0.265097	0.240137	1.10394	0.269619	0.425036
PSMC2	510.218	-0.486215	0.190559	-2.55152	0.0107253	0.0541739
PSMD7	608.966	-0.468097	0.16547	-2.8289	0.00467086	0.030063
PTAFR	70.8016	0.715676	0.455069	1.57268	0.115794	0.257031
PTGER4	75.7344	-0.329853	0.260732	-1.2651	0.205834	0.35876
PTGS2	37.3376	-1.16006	0.415086	-2.79474	0.0051941	0.0325453
PTK2	809.731	-0.700103	0.325987	-2.14764	0.0317421	0.116227
PTPN2	117.318	-0.137892	0.228714	-0.602904	0.546573	0.693727
PTPN22	29.235	0.430248	0.443087	0.971024	0.331536	0.489882
PTPN6	170.611	0.100116	0.240143	0.416902	0.67675	0.797498
PTPRC_all	256.077	0.69493	0.361071	1.92464	0.0542747	0.158035
PYCARD	26.7608	0.272609	0.312903	0.871227	0.38363	0.542563
RAF1	248.704	-0.736625	0.266635	-2.76267	0.00573304	0.0343419
RAG1	21.1428	-0.545242	0.367299	-1.48446	0.137686	0.284278
RAG2	4.29654	0.614096	0.621283	0.988432	0.322941	NA
RARRES3	520.744	-0.0123814	0.377691	-0.0327818	0.973849	0.979787
RELA	108.333	-0.489906	0.228807	-2.14113	0.0322637	0.116573
RELB	48.2936	0.406786	0.347938	1.16914	0.242349	0.393321
RORC	110.17	-1.45404	0.458746	-3.1696	0.0015265	0.0144507
RPL19	13009	-0.236631	0.239248	-0.989061	0.322633	0.478884
RUNX1	70.5322	0.424927	0.401361	1.05872	0.289729	0.44958
S100A8	1092.32	-3.70229	1.69178	-2.1884	NA	NA
S100A9	1575.57	-2.49312	1.60265	-1.55563	NA	NA
S1PR1	38.92	-0.63072	0.322669	-1.95469	0.0506193	0.1532
sCTLA4	3.58855	0.190557	0.625715	0.304543	0.760714	NA
SDHA	721.598	-1.02391	0.303797	-3.37038	0.000750642	0.00986179
SELE	25.4981	0.290044	0.778515	0.372561	NA	NA
SELL	43.9126	0.372535	0.405035	0.919761	0.357698	0.52253
SELPLG	16.159	0.123042	0.333836	0.36857	0.712448	0.827845
SERPING1	2854.8	0.0208997	0.294657	0.0709289	0.943454	0.958953
SH2D1A	8.6399	0.617987	0.540422	1.14353	0.25282	NA
SIGIRR	220.965	-1.0039	0.440392	-2.27956	0.0226338	0.0941489
SKI	499.542	-0.494566	0.245512	-2.01443	0.0439645	0.141315
SLAMF1	15.5702	0.130062	0.381635	0.340801	0.733253	0.832097
SLAMF6	7.07205	0.601464	0.539988	1.11385	0.265344	NA
SLAMF7	12.8477	0.985533	0.516755	1.90716	0.0565003	0.162432
SLC2A1	62.901	-2.19712	0.65621	-3.3482	0.000813387	0.00986179
SMAD3	465.785	-0.0868817	0.262779	-0.330626	0.740927	0.832097
SMAD5	250.03	-0.698343	0.208349	-3.3518	0.000802878	0.00986179
SOCS1	55.0749	-0.364374	0.289273	-1.25962	0.207806	0.360476
SOCS3	224.726	0.935467	0.530289	1.76407	0.0777198	0.20248
SPP1	25144.3	0.44498	0.355101	1.25311	0.210166	0.362481
SRC	403.927	-0.136676	0.24952	-0.547756	0.58386	0.722526
STAT1	470.202	0.43613	0.322453	1.35254	0.176203	0.327897
STAT2	790.332	-0.226989	0.210086	-1.08045	0.27994	0.439125
STAT3	1653.25	-0.0194171	0.229841	-0.0844803	0.932675	0.951905
STAT4	31.0802	0.509406	0.358941	1.41919	0.155844	0.30252
STAT5A	114.925	-0.808949	0.315769	-2.56184	0.0104119	0.0536865
STAT5B	282.032	-0.886019	0.278283	-3.18388	0.00145314	0.0144507
STAT6	1413.24	-0.299196	0.223689	-1.33755	0.181042	0.334387
SYK	109.163	-0.329228	0.246715	-1.33445	0.182057	0.335011
TAGAP	33.8225	0.525541	0.42561	1.23479	0.216908	0.368323
TAL1	32.4429	-0.797551	0.333981	-2.38802	0.0169396	0.0742044
TAP1	61.4513	-0.16946	0.248775	-0.681178	0.495759	0.654759
TAP2	81.8367	-0.411304	0.218626	-1.88132	0.0599286	0.169512
TAPBP	661.595	-0.36866	0.172754	-2.13401	0.0328417	0.116677
TBK1	209.073	-0.28188	0.190712	-1.47804	0.139397	0.286313
TBP	162.772	-0.774854	0.2207	-3.51089	0.000446606	0.00714806
TBX21	19.8251	0.372379	0.412411	0.902932	0.366562	0.529004
TCF4	161.15	-0.281241	0.264122	-1.06481	0.286961	0.446684
TCF7	47.3467	0.69634	0.263201	2.64566	0.00815322	0.0438679
TFRC	296.999	-1.29823	0.294227	-4.41233	1.02262e-05	0.000723139
TGFB1	246.669	0.0271396	0.235081	0.115448	0.90809	0.936468
TGFBI	541.376	0.589981	0.344621	1.71197	0.086902	0.215082
TGFBR1	280.826	-0.883741	0.279644	-3.16023	0.00157644	0.0144507
TGFBR2	652.695	-0.508722	0.277598	-1.83259	0.066864	0.180862
THY1	1245.76	-2.25234	0.467591	-4.8169	1.45805e-06	0.000240579
TICAM1	221.418	-0.255298	0.209784	-1.21696	0.223621	0.375731
TIGIT	13.5923	0.38887	0.383058	1.01517	0.310023	0.4693
TIRAP	33.6502	-0.287692	0.301515	-0.954156	0.340005	0.5009
TLR1	94.2002	0.243909	0.292778	0.833085	0.404797	0.565715
TLR2	107.334	0.314576	0.275174	1.14319	0.25296	0.402213
TLR3	109.62	-0.319642	0.243245	-1.31408	0.18882	0.342367
TLR4	191.586	-0.090849	0.261005	-0.348073	0.727785	0.831995
TLR5	51.1664	0.029942	0.274772	0.10897	0.913226	0.937857
TLR7	8.97757	0.995575	0.649705	1.53235	0.125436	0.270097
TLR8	24.6121	1.08185	0.329642	3.28191	0.00103108	0.0119072
TLR9	16.004	0.437057	0.372157	1.17439	0.240239	0.392469
TMEM173	262.661	-0.0214927	0.19648	-0.109389	0.912894	0.937857
TNF	26.478	0.0706598	0.634623	0.111341	NA	NA
TNFAIP3	114.013	0.123491	0.282698	0.436828	0.662236	0.784227
TNFAIP6	8.39539	-0.110237	0.65544	-0.168187	0.866436	NA
TNFRSF10C	35.9771	0.527121	0.27448	1.92043	0.0548031	0.158641
TNFRSF11A	27.5769	-0.279231	0.454944	-0.61377	0.539367	0.686342
TNFRSF13B	2.57966	-0.0239385	0.699557	-0.0342195	0.972702	NA
TNFRSF13C	17.5087	0.0565498	0.458992	0.123204	0.901945	0.932073
TNFRSF14	560.138	-0.371317	0.403842	-0.919462	0.357854	0.52253
TNFRSF17	11.2974	1.7299	0.56829	3.04404	0.00233426	0.0187044
TNFRSF1B	107.57	0.671012	0.31279	2.14525	0.0319331	0.116227
TNFRSF4	10.1482	0.749562	0.502522	1.4916	0.135804	0.28245
TNFRSF8	14.0387	0.277055	0.40613	0.682183	0.495123	0.654759
TNFRSF9	4.96537	0.43927	0.582663	0.753901	0.450909	NA
TNFSF10	1513.45	0.500411	0.380301	1.31583	0.188232	0.342367
TNFSF11	3.47102	0.260564	0.699624	0.372435	0.709569	NA
TNFSF12	294.117	-0.380746	0.341875	-1.1137	0.265408	0.419734
TNFSF13B	52.5643	0.410262	0.311709	1.31617	0.188117	0.342367
TNFSF15	123.835	-0.242292	0.455114	-0.532375	0.594466	0.728368
TNFSF4	20.8299	-1.12797	0.378124	-2.98305	0.00285389	0.0214862
TNFSF8	16.9175	0.755386	0.36659	2.06057	0.039344	0.13159
TOLLIP	640.594	-0.748552	0.331322	-2.25929	0.0238656	0.097219
TP53	291.554	-0.0639303	0.179028	-0.357097	0.721019	0.829963
TRAF1	61.8216	-0.0829604	0.233153	-0.35582	0.721976	0.829963
TRAF2	120.806	-0.386488	0.207881	-1.85918	0.0630023	0.172299
TRAF3	133.563	0.25485	0.169957	1.49949	0.133746	0.280526
TRAF4	231.548	-0.599211	0.292012	-2.05201	0.0401686	0.133446
TRAF5	74.7386	-0.283609	0.341098	-0.831458	0.405715	0.565715
TRAF6	228.333	-0.266351	0.257222	-1.03549	0.300441	0.461858
TUBB	663.002	-0.84027	0.201148	-4.17738	2.94887e-05	0.00145969
TYK2	178.654	-0.33598	0.19964	-1.68293	0.0923883	0.219866
UBE2L3	216.286	-0.565805	0.246592	-2.2945	0.0217618	0.0920691
VCAM1	787.427	0.854501	0.484346	1.76424	0.0776924	0.20248
VTN	14.9558	-0.932665	0.385241	-2.42099	0.0154784	0.0709428
XBP1	665.503	-0.0746749	0.268172	-0.278459	0.78066	0.853039
XCL1	9.41435	0.718532	0.565825	1.26988	0.204126	0.357256
XCR1	12.2501	0.703907	0.672578	1.04658	0.295293	0.455359
ZAP70	58.7415	0.863371	0.354546	2.43515	0.0148858	0.0701759
ZBTB16	1026.96	-1.74892	0.892259	-1.9601	0.0499838	0.1532
ZEB1	71.0616	-0.772621	0.36182	-2.13537	0.0327306	0.116677

## Sheet: IgAV v IgAN wo IgAV1 and IgAV4
	baseMean	log2FoldChange	lfcSE	stat	pvalue	padj
ABCB1	1053.52	0.275123	0.448282	0.613728	0.539395	0.724769
ABCF1	277.755	0.790874	0.335693	2.35594	0.0184757	0.129535
ABL1	288.85	0.642218	0.332285	1.93273	0.0532694	0.237829
ADA	36.6096	0.232156	0.441715	0.525577	0.599182	0.753486
AHR	613.149	-0.20177	0.374388	-0.538932	0.589934	0.751981
AICDA	5.0138	0.498896	0.727772	0.685511	0.493022	NA
AIRE	12.5668	-0.720809	0.557521	-1.29288	0.196052	0.407788
ALAS1	266.617	0.667157	0.382896	1.7424	0.0814388	0.281213
APP	5501.47	0.487023	0.368797	1.32057	0.186644	0.400072
ARG1	13.3958	3.85774	1.05273	3.66451	NA	NA
ARG2	180.9	1.29846	0.4277	3.0359	0.00239816	0.0430014
ARHGDIB	692.103	-0.361	0.256577	-1.40699	0.159431	0.36628
ATG10	63.0411	0.637939	0.431243	1.4793	0.139059	0.347121
ATG12	18.9136	-0.243032	0.605431	-0.40142	0.688111	0.805895
ATG16L1	174.247	0.610692	0.278366	2.19385	0.0282464	0.153804
ATG5	188.885	0.846641	0.338016	2.50474	0.0122542	0.106203
ATG7	239.767	0.408901	0.354568	1.15324	0.248814	0.470484
ATM	13.2006	-0.0930673	0.4905	-0.18974	0.849513	0.918392
B2M	10763.3	0.307869	0.279652	1.1009	0.270939	0.497838
B3GAT1	7.61002	0.362408	0.725433	0.499575	0.617375	NA
BATF	20.5229	-0.0315204	0.678615	-0.0464481	0.962953	0.977251
BATF3	39.6799	-0.086395	0.420534	-0.205441	0.837228	0.911321
BAX	394.003	0.452895	0.388207	1.16663	0.243359	0.463541
BCAP31	1294.04	0.709115	0.419627	1.68987	0.0910528	0.29411
BCL10	486.463	0.406041	0.278132	1.45989	0.144322	0.347441
BCL2	282.288	-0.344144	0.352288	-0.976884	0.328626	0.554133
BCL2L11	102.552	0.661004	0.41789	1.58177	0.113703	0.324144
BCL3	222.221	-0.201195	0.368548	-0.545912	0.585126	0.749423
BCL6	234.31	1.15711	0.272032	4.2536	2.10365e-05	0.00287475
BID	8.77837	0.904987	0.623567	1.45131	0.146695	0.348316
BLNK	139.541	-0.04009	0.320934	-0.124917	0.90059	0.946074
BST1	97.656	0.171964	0.4187	0.410709	0.681286	0.805156
BST2	183.378	-0.374507	0.406641	-0.920976	0.357063	0.576624
BTK	25.1921	-0.883337	0.528831	-1.67036	0.0948484	0.295336
BTLA	31.0988	-1.39957	0.531412	-2.63367	0.00844664	0.0861226
C14orf166	871.14	0.676384	0.26322	2.56965	0.01018	0.094529
C1QA	222.956	-0.467853	0.429915	-1.08824	0.276487	0.504468
C1QB	381.183	-1.00036	0.452444	-2.21102	0.0270341	0.152802
C1QBP	1013.39	0.84803	0.395014	2.14684	0.0318063	0.16215
C1R	1620.55	-0.467391	0.313331	-1.49168	0.135783	0.347121
C1S	738.134	-0.372864	0.436215	-0.854771	0.392678	0.618384
C2	155.098	-1.1501	0.443746	-2.5918	0.00954743	0.0936729
C3	312.559	-0.775	0.426045	-1.81906	0.0689029	0.267385
C4A/B	2271.75	0.105449	0.468468	0.225093	0.821907	0.903687
C4BPA	5.34556	-0.621233	0.768441	-0.808433	0.418841	NA
C5	87.4516	0.269831	0.407808	0.661661	0.508188	0.710371
C6	82.9697	-0.306045	0.58841	-0.520122	0.602978	0.753723
C7	5181.08	-0.236535	0.389522	-0.607245	0.543688	0.72535
C8A	6.45064	-0.584039	0.832287	-0.701728	0.482849	NA
C8B	5.10763	-0.428829	0.750214	-0.571609	0.567587	NA
C8G	14.1461	-0.880815	0.557996	-1.57853	0.114443	0.324144
C9	17.9293	-0.545914	0.554139	-0.985157	0.324547	0.551518
CAMP	5.71528	-0.904393	0.894712	-1.01082	0.312103	NA
CARD9	13.5994	0.191226	0.514207	0.371886	0.709978	0.8186
CASP1	41.2077	0.185258	0.46075	0.402079	0.687626	0.805895
CASP10	9.5361	-0.568584	0.667506	-0.851804	0.394323	0.618384
CASP2	171.964	0.412998	0.351275	1.17571	0.239711	0.45827
CASP3	66.1322	0.579722	0.369419	1.56928	0.116583	0.324189
CASP8	198.379	0.13776	0.352072	0.391284	0.695588	0.807981
CCBP2	33.7399	1.26158	0.429858	2.93489	0.0033367	0.0495372
CCL11	69.308	-2.62218	0.630318	-4.1601	3.18113e-05	0.00287475
CCL13	36.463	1.18903	0.822975	1.44479	0.148516	0.349208
CCL15	153.23	0.688959	0.566582	1.21599	0.223988	0.444706
CCL16	18.5891	0.576713	0.59106	0.975727	0.3292	0.554133
CCL18	22.0662	-1.15736	0.780937	-1.48202	0.138336	0.347121
CCL19	759.698	-0.0837647	1.2465	-0.0672	0.946422	0.977251
CCL2	418.833	-0.35926	0.666762	-0.538813	0.590016	0.751981
CCL20	40.9015	-1.649	0.620451	-2.65774	0.00786661	0.083263
CCL22	48.9905	2.50235	0.864694	2.89392	NA	NA
CCL23	12.0567	0.0352636	0.783382	0.0450145	0.964096	0.977251
CCL24	31.6076	2.00213	0.753835	2.65592	0.00790913	0.083263
CCL26	26.458	-0.0488231	0.475748	-0.102624	0.918261	0.957154
CCL3	80.7161	2.47745	0.798869	3.10119	0.00192744	0.0385488
CCL4	68.3904	1.75696	0.697206	2.51999	NA	NA
CCL5	73.0052	-0.834793	0.479453	-1.74114	0.0816598	0.281213
CCL7	3.87759	-0.615719	0.87662	-0.702378	0.482443	NA
CCL8	17.8107	-0.662177	0.583735	-1.13438	0.256636	0.481771
CCND3	266.304	0.673075	0.40258	1.6719	0.0945434	0.295336
CCR1	60.2747	0.623801	0.467054	1.33561	0.181677	0.393634
CCR10	8.89094	-0.54745	0.738048	-0.741754	0.458237	0.673111
CCR2	50.2887	-1.69992	0.512577	-3.31642	0.000911801	0.0249546
CCR5	37.1302	-1.2658	0.466479	-2.71352	0.00665717	0.0786757
CCR6	15.9995	-0.306215	0.503212	-0.60852	0.542843	0.72535
CCR7	24.0383	-1.20517	0.859467	-1.40223	0.160847	0.366843
CCR8	6.01899	-0.381938	0.742196	-0.514605	0.606829	NA
CCRL1	56.4427	0.525068	0.555873	0.944584	0.344871	0.56572
CCRL2	42.5927	0.481039	0.528915	0.909482	0.363096	0.581092
CD14	419.473	-0.478413	0.391965	-1.22055	0.222256	0.444512
CD160	11.634	-0.930854	0.633449	-1.4695	0.141697	0.347441
CD163	313.951	0.320845	0.488265	0.657114	0.511108	0.710631
CD164	873.548	1.36403	0.444208	3.07069	0.00213561	0.0411303
CD19	16.5896	-2.22541	0.738537	-3.01328	0.00258444	0.0447969
CD1A	20.5818	1.79623	0.857849	2.09388	NA	NA
CD1D	26.5058	-1.03666	0.493055	-2.10253	0.0355068	0.177534
CD2	28.6123	-1.61795	0.540157	-2.99534	0.00274139	0.0459846
CD209	28.3185	-0.637081	0.407895	-1.56188	0.118317	0.325529
CD22	61.0907	-1.56669	0.558946	-2.80293	0.005064	0.065832
CD24	4591.05	-0.285057	0.451214	-0.631755	0.527547	0.721907
CD244	10.7841	-0.275412	0.703143	-0.391687	0.69529	0.807981
CD247	32.9329	-0.894685	0.459361	-1.94768	0.0514538	0.237691
CD27	29.292	-1.36012	0.625061	-2.17598	0.0295567	0.153804
CD274	31.1466	0.622462	0.47932	1.29863	0.194069	0.405285
CD276	446.969	0.122604	0.347924	0.352387	0.724548	0.831711
CD28	23.2412	-1.33672	0.551735	-2.42276	0.0154029	0.119545
CD34	65.8748	-0.212116	0.41649	-0.509293	0.610547	0.757719
CD36	229.033	2.03572	0.48096	4.23262	2.30981e-05	0.00287475
CD3D	37.3841	-0.727912	0.547241	-1.33015	0.183469	0.395867
CD3E	27.8874	-0.605745	0.643418	-0.941448	0.346475	0.566406
CD3EAP	47.9892	-0.0793022	0.387185	-0.204817	0.837715	0.911321
CD4	109.133	-0.680522	0.407318	-1.67074	0.0947731	0.295336
CD40	97.2261	-0.0596098	0.394249	-0.151199	0.879819	0.937512
CD40LG	24.0003	-1.34311	0.567463	-2.36686	0.0179397	0.128685
CD44	1158.03	0.909768	0.492121	1.84867	0.0645056	0.2637
CD45R0	225.63	-0.629699	0.388853	-1.61938	0.105367	0.314971
CD45RA	29.6894	-1.65131	0.720479	-2.29195	0.0219083	0.13758
CD45RB	36.7946	-0.31194	0.463563	-0.672918	0.501	0.710216
CD46	1167.13	0.856498	0.385055	2.22435	0.0261248	0.149836
CD48	66.0474	-1.13718	0.550461	-2.06587	0.0388412	0.190542
CD5	37.0789	-1.01104	0.56435	-1.79151	0.0732109	0.275432
CD53	233.636	-0.446953	0.470256	-0.950445	0.341886	0.564383
CD55	51.115	0.263654	0.406409	0.648741	0.516506	0.712421
CD58	202.163	0.80232	0.419701	1.91165	0.0559214	0.244362
CD59	2970.29	0.45666	0.341073	1.33889	0.180605	0.392948
CD6	25.3385	-0.905693	0.533833	-1.69659	0.0897748	0.29411
CD7	14.1129	-0.894539	0.59799	-1.49591	0.134677	0.347121
CD70	7.35965	-0.16925	0.776162	-0.21806	0.827382	NA
CD74	10899.6	-0.76124	0.341411	-2.22969	0.025768	0.149836
CD79A	38.8106	-2.41683	0.835445	-2.89286	0.00381749	0.0522393
CD79B	40.2993	-2.29026	0.608475	-3.76393	0.000167263	0.00890263
CD80	18.9932	1.19606	0.650478	1.83875	0.0659526	0.2637
CD81	3852.69	0.411028	0.342538	1.19995	0.230159	0.450863
CD82	78.9795	0.576002	0.325541	1.76937	0.0768328	0.275432
CD83	152.046	1.02065	0.469658	2.17318	0.0297667	0.153804
CD86	21.5761	-0.663167	0.475141	-1.39573	0.162797	0.368062
CD8A	17.0959	0.242088	0.545273	0.443976	0.65706	0.789733
CD8B	22.9219	-0.175986	0.562957	-0.31261	0.754577	0.856725
CD9	667.374	1.17864	0.368478	3.19866	0.00138068	0.0326343
CD96	75.6434	-1.81584	0.612122	-2.96646	0.0030125	0.0477772
CD97	286.883	0.210291	0.346583	0.606757	0.544012	0.72535
CD99	1950.08	0.0532911	0.338142	0.157599	0.874772	0.934049
CDH5	206.721	0.215581	0.371614	0.580121	0.561833	0.735902
CDKN1A	164.572	1.37222	0.395904	3.46605	0.000528174	0.0194319
CEACAM1	126.175	-0.659045	0.491868	-1.33988	0.180284	0.392948
CEACAM6	12.8934	0.668391	0.858525	0.778534	0.436254	0.653283
CEACAM8	7.17778	-0.605218	0.767746	-0.788305	0.430518	NA
CEBPB	362.006	1.11424	0.414444	2.68851	0.00717709	0.0794061
CFB	440.633	-1.08856	0.422637	-2.57564	0.0100056	0.094529
CFD	98.1742	0.342725	0.573588	0.59751	0.550167	0.729813
CFH	616.894	0.0463699	0.457056	0.101453	0.919191	0.957154
CFI	2207.99	-0.139514	0.386323	-0.361132	0.718001	0.826019
CFP	19.012	-0.150295	0.549981	-0.273273	0.784644	0.87916
CHUK	247.004	0.77357	0.284565	2.71843	0.0065592	0.0786757
CIITA	77.8634	-0.696403	0.392757	-1.77312	0.0762096	0.275432
CISH	186.119	0.718458	0.551373	1.30303	0.192563	0.405285
CLEC4A	61.9228	1.05164	0.499264	2.10639	0.0351706	0.177534
CLEC4E	44.9377	0.761081	0.523957	1.45256	0.146345	0.348316
CLEC5A	20.9663	0.841993	0.754066	1.1166	0.264164	0.490589
CLEC6A	6.46589	-0.627662	0.712132	-0.881385	0.378109	NA
CLEC7A	33.5955	0.752932	0.538905	1.39715	0.162368	0.368062
CLU	10.9906	-0.542838	0.653501	-0.830662	0.406165	0.623542
CMKLR1	128.473	-0.564114	0.317819	-1.77495	0.0759054	0.275432
CR1	70.3119	0.163265	0.368359	0.443223	0.657604	0.789733
CR2	34.3524	2.33773	0.901356	2.59357	0.00949842	0.0936729
CRADD	128.167	0.996875	0.476195	2.09342	0.0363117	0.17983
CSF1	66.0435	0.176283	0.403159	0.437254	0.661927	0.791269
CSF1R	28.0128	-0.464984	0.451881	-1.029	0.303481	0.532346
CSF2	4.03506	1.02344	0.898939	1.13849	0.254914	NA
CSF2RB	112.945	-0.0731282	0.657988	-0.111139	0.911506	0.953688
CSF3R	61.6154	0.668916	0.593857	1.12639	NA	NA
CTLA4_all	12.1319	-0.856828	0.724538	-1.18258	0.236974	0.45471
CTLA4-TM	10.1159	-1.1628	0.748286	-1.55396	0.120195	0.327233
CTNNB1	1769.63	0.644156	0.345494	1.86445	0.0622587	0.258914
CTSC	1742.75	0.621481	0.423308	1.46815	0.142063	0.347441
CTSG	18.089	0.686869	0.755367	0.909318	0.363182	0.581092
CTSS	514.262	-0.759679	0.300563	-2.52752	0.0114873	0.101244
CUL9	193.168	0.390401	0.33754	1.15661	0.247433	0.46958
CX3CL1	205.907	0.591565	0.383365	1.54308	0.122811	0.332612
CX3CR1	32.3577	-0.366271	0.543814	-0.673522	0.500615	0.710216
CXCL1	55.8174	-1.52201	0.592247	-2.56989	0.010173	0.094529
CXCL10	45.307	-0.986417	0.679065	-1.45261	0.146332	0.348316
CXCL11	17.9221	-0.657985	0.588167	-1.1187	0.263267	0.490589
CXCL12	2646.12	-0.159803	0.423083	-0.377711	0.705645	0.815412
CXCL13	9.21993	-1.02756	0.660936	-1.5547	0.120018	0.327233
CXCL2	70.6245	0.0683314	0.575547	0.118724	0.905494	0.949308
CXCL9	57.103	-0.846547	0.420451	-2.01343	0.0440697	0.210241
CXCR1	5.9655	1.05014	0.817899	1.28395	0.199158	NA
CXCR2	23.9082	1.60369	0.666128	2.40749	0.0160628	0.121053
CXCR3	24.2822	-1.5074	0.615155	-2.45043	0.0142685	0.117771
CXCR4	251.837	0.158686	0.517507	0.306635	0.759121	0.860006
CXCR6	10.4249	-0.277151	0.639204	-0.433587	0.664588	0.792628
CYBB	227.757	-0.780274	0.327142	-2.38512	0.0170735	0.125045
DEFB1	162.195	0.867354	0.489249	1.77283	0.0762569	0.275432
DEFB103A	10.849	0.182404	0.779561	0.233983	0.814998	0.903623
DEFB103B	43.8409	4.39797	1.3622	3.22859	NA	NA
DEFB4A	106.456	4.78807	1.31391	3.64414	NA	NA
DPP4	467.5	1.33172	0.451938	2.94668	0.00321207	0.0491258
DUSP4	25.2089	1.02603	0.556913	1.84235	0.0654241	0.2637
EBI3	9.00875	0.047776	0.775697	0.061591	0.950889	0.977251
EDNRB	465.073	0.56422	0.496793	1.13572	0.256072	0.481771
EEF1G	4768.77	0.939895	0.409808	2.2935	0.0218192	0.13758
EGR1	93.4883	0.783563	0.517782	1.51331	0.130202	0.345192
EGR2	20.0813	0.707645	0.648341	1.09147	0.275066	0.503642
ENTPD1	51.6935	-0.350868	0.368009	-0.953423	0.340376	0.563679
EOMES	7.6741	-0.417921	0.701659	-0.595618	0.55143	NA
ETS1	494.29	0.0662236	0.298443	0.221897	0.824394	0.903687
FADD	46.9958	0.0861292	0.477003	0.180563	0.85671	0.923282
FAS	31.2478	0.0189003	0.413179	0.0457436	0.963515	0.977251
FCAR	5.19192	-0.808249	0.834472	-0.968575	0.332757	NA
FCER1A	99.652	-0.469009	0.565026	-0.830066	0.406501	0.623542
FCER1G	178.349	-0.468186	0.393105	-1.19099	0.233656	0.451678
FCGR1A/B	28.7993	-0.332293	0.718944	-0.462196	0.643941	0.783126
FCGR2A	95.3576	0.211581	0.342395	0.617944	0.536612	0.722897
FCGR2A/C	286.121	-0.258578	0.403658	-0.640586	0.521792	0.717809
FCGR2B	75.7135	-0.367155	0.466887	-0.78639	0.431639	0.653038
FCGR3A/B	69.5643	0.264906	0.417651	0.634277	0.5259	0.721552
FCGRT	1978.25	0.490934	0.491449	0.998954	0.317817	0.545006
FKBP5	1660.42	3.34281	0.687205	4.86436	1.14826e-06	0.000298549
FN1	1076.64	-0.439023	0.443096	-0.990806	0.32178	0.548609
FOXP3	11.7368	-0.478263	0.58084	-0.823399	0.410281	0.625648
FYN	249.636	0.0212679	0.301158	0.0706204	0.9437	0.977251
G6PD	217.353	0.21597	0.404728	0.533617	0.593606	0.753486
GAPDH	10297.2	1.12823	0.309535	3.64493	0.000267465	0.0126438
GATA3	24.3164	0.726939	0.449717	1.61644	0.106	0.314971
GBP1	93.9686	0.354987	0.346986	1.02306	0.30628	0.534449
GBP5	26.6848	0.139644	0.609939	0.228948	0.818909	0.903687
GFI1	23.5088	-1.20985	0.597512	-2.02481	0.0428866	0.206491
GNLY	24.2623	0.630974	0.480446	1.31331	0.189079	0.401311
GP1BB	36.6909	0.59274	0.557296	1.0636	0.287511	0.515536
GPI	1341.27	0.686154	0.353967	1.93847	0.0525662	0.237691
GPR183	43.1564	-0.208519	0.77484	-0.269112	0.787843	0.87916
GUSB	253.47	0.503919	0.483956	1.04125	0.29776	0.526343
GZMA	62.4601	-0.633053	0.529086	-1.1965	0.231501	0.450863
GZMB	29.6392	-1.20448	0.620623	-1.94077	0.0522866	0.237691
GZMK	58.8854	-1.0917	0.62965	-1.73383	0.0829488	0.283772
HAMP	4.19345	-0.920325	0.944545	-0.974359	0.329879	NA
HAVCR2	146.957	-0.251798	0.473551	-0.531723	0.594918	0.753486
HFE	29.7207	0.315987	0.452823	0.697817	0.485292	0.699035
HLA-A	2563.23	-0.112712	0.406833	-0.277048	0.781743	0.87916
HLA-B	2455.36	-0.0211624	0.329129	-0.064298	0.948733	0.977251
HLA-C	1634.65	0.117891	0.337634	0.349168	0.726963	0.832101
HLA-DMA	405.088	-0.477431	0.287356	-1.66146	0.0966213	0.299066
HLA-DMB	170.397	-0.477279	0.288935	-1.65186	0.0985635	0.303272
HLA-DOB	41.8551	-1.04317	0.456229	-2.28651	0.0222245	0.13758
HLA-DPA1	1657.77	-0.742949	0.291555	-2.54822	0.0108273	0.098775
HLA-DPB1	1298.28	-0.722637	0.330105	-2.18911	0.0285885	0.153804
HLA-DQA1	441.761	-0.442032	1.64271	-0.269087	0.787863	0.87916
HLA-DQB1	207.462	-0.758426	1.58559	-0.478324	0.632419	0.777112
HLA-DRA	2428.53	-0.452537	0.251273	-1.80098	0.0717062	0.274171
HLA-DRB1	159.834	-1.95614	0.795376	-2.45939	NA	NA
HLA-DRB3	2085.08	-0.867152	0.321069	-2.70082	0.0069168	0.0794061
HPRT1	453.457	0.591791	0.299775	1.97411	0.0483687	0.228652
HRAS	136.671	0.639894	0.365061	1.75284	0.0796297	0.279804
ICAM1	215.927	-0.0943423	0.493936	-0.191001	0.848525	0.918392
ICAM2	73.0881	0.328465	0.328374	1.00028	0.317176	0.545006
ICAM3	197.848	0.25482	0.35839	0.711013	0.477076	0.691029
ICAM4	11.1278	-0.781388	0.619075	-1.26219	0.206882	0.423538
ICAM5	5.12465	0.315218	0.874437	0.360481	0.718487	NA
ICOS	11.1311	-0.664369	0.589129	-1.12771	0.259441	0.485285
ICOSLG	248.908	0.535298	0.357392	1.49779	0.134188	0.347121
IDO1	16.3581	-0.752877	0.593475	-1.26859	0.204587	0.420494
IFI16	363.833	-0.00448705	0.3955	-0.0113453	0.990948	0.994678
IFI35	104.446	-0.0501445	0.371169	-0.135099	0.892534	0.944025
IFIH1	86.2814	0.324389	0.300472	1.0796	0.280322	0.506478
IFIT2	95.0247	-0.00991402	0.322642	-0.0307277	0.975487	0.984957
IFITM1	922.642	0.2276	0.434109	0.524291	0.600076	0.753486
IFNA1/13	11.3625	0.431568	0.693537	0.622271	0.533764	0.722011
IFNA2	7.79898	0.0978469	0.767629	0.127466	0.898571	0.945865
IFNAR1	58.7355	0.355322	0.46112	0.770563	0.440966	0.653283
IFNAR2	319.186	-0.28895	0.267752	-1.07917	0.280511	0.506478
IFNB1	6.49427	-1.17433	0.812646	-1.44506	0.14844	NA
IFNG	2.69804	0.326808	0.928088	0.352131	0.72474	NA
IFNGR1	718.006	0.658349	0.283148	2.3251	0.0200665	0.133776
IGF2R	361.429	0.655021	0.404532	1.6192	0.105403	0.314971
IKBKAP	158.132	0.24059	0.361331	0.665845	0.50551	0.710216
IKBKB	280.328	0.0848153	0.282188	0.300563	0.763748	0.863367
IKBKE	101.812	-0.330907	0.388882	-0.850919	0.394815	0.618384
IKBKG	181.804	0.0702514	0.347447	0.202193	0.839766	0.911645
IKZF1	18.5285	-0.855099	0.523553	-1.63326	0.102414	0.313267
IKZF2	33.3927	0.33885	0.405335	0.835976	0.403168	0.623542
IKZF3	34.0004	-1.24298	0.660127	-1.88294	0.0597084	0.252426
IL10	7.05173	-1.67406	0.88617	-1.8891	0.058879	NA
IL10RA	179.334	-0.818024	0.345994	-2.36427	0.0180654	0.128685
IL11RA	62.4176	0.637644	0.433387	1.4713	0.14121	0.347441
IL12A	5.51441	-1.86454	0.952477	-1.95757	0.0502806	NA
IL12B	6.78682	-0.90549	0.850412	-1.06477	0.286982	NA
IL12RB1	21.578	-0.889071	0.607543	-1.46339	0.143361	0.347441
IL13	3.77895	0.497188	0.773443	0.642825	0.520338	NA
IL13RA1	593.922	0.517947	0.272155	1.90313	0.0570237	0.24506
IL15	45.8491	0.169547	0.417905	0.405707	0.684958	0.805832
IL16	120.57	-0.704773	0.466411	-1.51105	0.130775	0.345192
IL17A	5.15701	-0.45758	0.793411	-0.576725	0.564125	NA
IL17B	6.82629	-1.09859	0.822725	-1.3353	0.181777	NA
IL17F	7.77939	-0.348279	0.656291	-0.530678	0.595642	0.753486
IL18	161.297	0.349363	0.34628	1.00891	0.31302	0.542568
IL18R1	75.5761	0.149652	0.36763	0.407071	0.683956	0.805832
IL18RAP	19.4838	-0.0141331	0.589607	-0.0239704	0.980876	0.988452
IL19	3.71661	-0.52434	0.886752	-0.591305	0.554316	NA
IL1A	7.91758	0.613079	0.70231	0.872946	0.382692	0.608563
IL1B	39.6263	1.1034	0.696325	1.58461	0.113055	0.324144
IL1R1	237.292	-0.182866	0.334961	-0.545933	0.585112	0.749423
IL1R2	51.9255	1.98905	0.483922	4.11027	3.95196e-05	0.00293574
IL1RAP	74.215	1.70829	0.495154	3.45002	0.000560535	0.0194319
IL1RL1	231.553	1.0935	0.499509	2.18916	0.0285853	0.153804
IL1RL2	27.6604	0.262791	0.398659	0.659187	0.509776	0.710631
IL1RN	68.5848	3.79951	0.879901	4.31811	NA	NA
IL2	6.69067	-0.683448	0.840479	-0.813165	0.416123	NA
IL20	26.8937	2.90581	1.30219	2.23148	0.0256497	0.149836
IL21	6.50529	0.0652923	0.692282	0.0943146	0.924859	NA
IL21R	16.4775	-0.915124	0.541852	-1.68888	0.0912422	0.29411
IL22	7.11175	-0.977867	0.801924	-1.2194	0.222692	NA
IL22RA2	5.26706	0.527327	0.725449	0.726898	0.467289	NA
IL23A	9.57423	-1.11054	0.745451	-1.48975	0.136289	0.347121
IL23R	12.4817	-1.24445	0.729863	-1.70504	0.0881863	0.293954
IL26	7.21808	-0.210678	0.780441	-0.269947	0.787201	NA
IL27	4.71746	-0.458225	0.753842	-0.607853	0.543285	NA
IL28A	9.59276	-0.62332	0.804725	-0.774575	0.438591	0.653283
IL28A/B	7.56175	-1.03386	0.714947	-1.44607	0.148158	NA
IL29	3.38223	-0.809692	0.953884	-0.848837	0.395972	NA
IL2RA	31.6768	-0.635155	0.451853	-1.40567	0.159823	0.36628
IL2RB	53.8491	-1.27243	0.514374	-2.47375	0.0133705	0.11214
IL2RG	84.7505	-0.805496	0.567563	-1.41922	0.155835	0.361901
IL3	5.25396	-0.217716	0.880431	-0.247283	0.804689	NA
IL32	7143.91	-2.3209	0.55918	-4.15053	3.31702e-05	0.00287475
IL4	2.99991	0.578657	0.896017	0.64581	0.518403	NA
IL4R	271.861	0.572284	0.312369	1.83208	0.0669393	0.2637
IL5	6.06488	-0.831051	0.910633	-0.912608	0.361449	NA
IL6	9.77673	-0.320476	0.69943	-0.458196	0.646812	0.783126
IL6R	117.446	1.03407	0.406862	2.54158	0.0110352	0.0989362
IL6ST	2816.36	0.29131	0.335144	0.869208	0.384734	0.609611
IL7	10.7031	0.0534272	0.534245	0.100005	0.92034	0.957154
IL7R	190.446	-1.27068	0.806922	-1.57472	0.11532	0.324144
IL8	138.48	3.56295	1.31668	2.70601	NA	NA
IL9	2.51148	-1.50542	1.14469	-1.31513	0.188465	NA
ILF3	1157.23	0.454469	0.256298	1.77321	0.0761947	0.275432
IRAK1	242.84	0.425881	0.355871	1.19673	0.231412	0.450863
IRAK2	47.1885	0.24152	0.429247	0.56266	0.573666	0.743676
IRAK3	34.1418	-0.0118045	0.545947	-0.021622	0.98275	0.988452
IRAK4	119.435	0.312321	0.375843	0.830988	0.40598	0.623542
IRF1	184.615	-0.19772	0.315735	-0.626221	0.53117	0.722011
IRF3	62.5893	0.387427	0.405863	0.954577	0.339792	0.563679
IRF4	56.6467	-0.76527	0.622249	-1.22984	0.218755	0.4392
IRF5	77.9325	-0.0882905	0.400414	-0.220498	0.825483	0.903687
IRF7	104.997	-0.412578	0.333857	-1.23579	0.216536	0.436429
IRF8	115.571	-1.31531	0.451109	-2.91572	0.00354869	0.0498735
IRGM	6.17697	-0.711483	0.710099	-1.00195	0.316368	NA
ITGA2B	17.6844	-0.261265	0.550606	-0.474505	0.63514	0.777112
ITGA4	44.9607	-0.831381	0.512123	-1.6234	0.104504	0.314971
ITGA5	169.748	0.540163	0.374393	1.44277	0.149085	0.349208
ITGA6	545.443	0.856707	0.352314	2.43166	0.01503	0.119545
ITGAE	66.9778	0.976058	0.495807	1.96862	0.0489963	0.229532
ITGAL	83.402	-1.11467	0.462141	-2.41196	0.0158669	0.121053
ITGAM	68.9297	0.00383982	0.423475	0.00906741	0.992765	0.994678
ITGAX	210.977	0.26053	0.545543	0.477561	NA	NA
ITGB1	1588.45	0.478357	0.382736	1.24984	0.211359	0.429323
ITGB2	300.931	-0.398787	0.368676	-1.08167	0.279398	0.506478
ITLN1	12.2242	0.29295	0.530791	0.551913	0.581008	0.747832
ITLN2	4.06173	0.761133	0.848977	0.896529	0.36997	NA
JAK1	660.203	0.26431	0.304698	0.867449	0.385696	0.609611
JAK2	351.402	0.438216	0.350259	1.25112	0.210891	0.429323
JAK3	75.4452	-1.03501	0.353686	-2.92636	0.0034295	0.0495372
KCNJ2	27.6739	0.0257837	0.480033	0.0537123	0.957164	0.977251
KIR_Activating_Subgroup_1	4.87392	-0.329698	0.834168	-0.395241	0.692665	NA
KIR_Activating_Subgroup_2	5.70084	-0.913953	0.876256	-1.04302	0.296939	NA
KIR_Inhibiting_Subgroup_1	6.32701	-0.430795	0.723784	-0.595199	0.551711	NA
KIR_Inhibiting_Subgroup_2	3.01031	-0.723172	0.970803	-0.744922	0.456319	NA
KIR3DL1	4.29718	0.0712518	0.886185	0.0804028	0.935917	NA
KIR3DL2	7.06348	-0.605267	0.753264	-0.803526	0.421671	NA
KIR3DL3	2.84464	0.574474	0.917735	0.62597	0.531335	NA
KIT	83.1888	0.203087	0.482267	0.421109	0.673675	0.799797
KLRAP1	13.238	0.00154906	0.551226	0.00281022	0.997758	0.997758
KLRB1	73.2815	-1.31874	0.568803	-2.31845	0.0204249	0.134442
KLRC1	10.1911	-0.199847	0.714476	-0.279711	0.779699	0.87916
KLRC2	17.2427	-0.218165	0.498302	-0.437817	0.661519	0.791269
KLRC3	8.0521	-0.870902	0.721258	-1.20748	0.227249	0.447611
KLRC4	25.314	-0.432479	0.511769	-0.845068	0.398073	0.621615
KLRD1	8.05266	-0.374867	0.772509	-0.485259	0.627492	0.773213
KLRF1	19.0608	-0.0922124	0.544309	-0.169412	0.865473	0.92602
KLRF2	4.3355	-0.0991802	0.847085	-0.117084	0.906793	NA
KLRG1	20.1087	-0.778698	0.62522	-1.24548	0.212956	0.430883
KLRG2	26.9505	1.96601	0.741382	2.65181	0.00800605	0.083263
KLRK1	42.2381	-0.474401	0.500614	-0.947639	0.343313	0.564946
LAG3	14.5656	-0.37975	0.51492	-0.737494	0.460822	0.673111
LAIR1	130.022	-0.660897	0.367885	-1.79648	0.0724186	0.274874
LAMP3	24.0129	0.990106	0.753142	1.31463	0.188633	0.401311
LCK	34.9988	-1.41978	0.634651	-2.2371	0.0252796	0.149836
LCP2	406.602	-0.216083	0.453751	-0.476215	0.633921	0.777112
LEF1	71.5559	-0.67792	0.456632	-1.48461	0.137647	0.347121
LGALS3	834.478	1.17811	0.331106	3.55811	0.000373533	0.0149413
LIF	137.912	-1.27389	0.40571	-3.13989	0.00169011	0.0351542
LILRA1	15.4793	-1.1856	0.671207	-1.76638	0.0773329	0.275432
LILRA2	17.331	-0.570067	0.548435	-1.03944	0.298599	0.526343
LILRA3	5.42178	0.357408	0.70594	0.506287	0.612655	NA
LILRA4	15.0465	-2.50515	0.781654	-3.20494	0.00135091	0.0326343
LILRA5	19.2051	-0.472319	0.643693	-0.733765	0.463092	0.674532
LILRA6	9.74363	-0.275177	0.699023	-0.39366	0.693832	0.807981
LILRB1	40.4957	-1.34924	0.565524	-2.38582	0.0170409	0.125045
LILRB2	42.4292	-0.753439	0.495726	-1.51987	0.128544	0.343525
LILRB3	37.743	0.133927	0.646589	0.207128	0.83591	0.911321
LILRB4	74.2905	-0.57551	0.418203	-1.37615	0.168775	0.377015
LILRB5	35.0662	-0.342373	0.442038	-0.774533	0.438616	0.653283
LITAF	820.292	0.206731	0.304811	0.678227	0.497628	0.710216
LTA	12.0369	-0.798706	0.587225	-1.36014	0.173787	0.38292
LTB4R	121.974	2.04947	0.646859	3.16834	NA	NA
LTB4R2	128.523	1.93757	0.651369	2.97461	NA	NA
LTBR	591.281	0.509878	0.370647	1.37564	0.168932	0.377015
LTF	951.125	-2.63429	0.70061	-3.76	0.000169914	0.00890263
LY96	32.2855	-0.113184	0.418776	-0.270273	0.78695	0.87916
MAF	125.068	0.796807	0.410221	1.94238	0.0520906	0.237691
MALT1	216.139	0.503841	0.334139	1.50788	0.131586	0.34558
MAP4K1	77.933	-1.27156	0.47202	-2.69388	0.00706264	0.0794061
MAP4K2	143.836	0.267254	0.398824	0.670105	0.502791	0.710216
MAP4K4	448.484	0.120436	0.281545	0.427768	0.66882	0.79585
MAPK1	844.273	0.627873	0.253098	2.48075	0.0131106	0.111763
MAPK11	33.0119	0.573578	0.377661	1.51876	0.128822	0.343525
MAPK14	487.896	0.558792	0.289414	1.93077	0.0535116	0.237829
MAPKAPK2	154.029	0.241723	0.345572	0.699487	0.484248	0.699035
MARCO	27.2752	-0.585802	0.558799	-1.04832	0.294489	0.522643
MASP1	97.4642	-0.073137	0.412769	-0.177186	0.859362	0.923282
MASP2	5.66197	-0.61729	0.810949	-0.761194	0.446541	NA
MBL2	4.17281	-2.3571	1.1777	-2.00144	0.0453455	NA
MBP	531.153	-0.341277	0.614706	-0.555188	0.578766	0.746795
MCL1	1162.16	0.822412	0.349695	2.3518	0.0186829	0.129535
MIF	1479.16	0.84669	0.387243	2.18646	0.0287823	0.153804
MME	1261.89	1.37516	0.673228	2.04264	0.041088	0.19968
MR1	27.8829	-0.413172	0.551632	-0.749	0.453857	0.668572
MRC1	308.603	0.705073	0.434459	1.62287	0.104616	0.314971
MS4A1	28.8386	-3.00851	0.877752	-3.42752	0.000609128	0.0197966
MSR1	138.294	-0.338167	0.349855	-0.96659	0.333749	0.559837
MUC1	1020.1	0.442224	0.416861	1.06084	0.288762	0.516
MX1	486.009	0.294654	0.405416	0.726793	0.467353	0.678837
MYD88	269.317	0.612005	0.354979	1.72406	0.0846974	0.287824
NCAM1	54.3122	0.401714	0.613404	0.654893	0.512537	0.710717
NCF4	56.7754	-0.436094	0.42888	-1.01682	0.309238	0.537806
NCR1	5.58997	-0.0137944	0.681314	-0.0202467	0.983847	NA
NFATC1	62.7654	0.267734	0.354247	0.755782	0.44978	0.664447
NFATC2	172.849	-0.212804	0.37945	-0.560823	0.574918	0.743676
NFATC3	275.779	0.86719	0.355661	2.43825	0.0147587	0.119545
NFIL3	59.8751	0.555762	0.410578	1.35361	0.175861	0.385856
NFKB1	77.0937	0.484658	0.460225	1.05309	0.292299	0.520533
NFKB2	272.374	-0.173537	0.335554	-0.517165	0.605041	0.754488
NFKBIA	1618.15	0.878208	0.296244	2.96447	0.00303202	0.0477772
NFKBIZ	296.456	-0.566362	0.402983	-1.40542	0.159895	0.36628
NLRP3	30.8272	-0.331947	0.496896	-0.66804	0.504108	0.710216
NOD1	61.1925	0.0159343	0.323085	0.0493192	0.960665	0.977251
NOD2	26.8737	1.25364	0.688185	1.82166	0.0685066	0.267385
NOS2	24.5348	0.283646	0.542889	0.522475	0.601339	0.753486
NOTCH1	351.328	0.241046	0.29387	0.820247	0.412075	0.626547
NOTCH2	523.105	0.49246	0.312724	1.57474	0.115316	0.324144
NT5E	412.745	0.642759	0.405022	1.58697	0.112519	0.324144
OAZ1	2453.62	0.627776	0.282411	2.22292	0.0262213	0.149836
PAX5	10.1047	-1.14624	0.679608	-1.68662	0.0916766	0.29411
PDCD1	15.7822	-1.2996	0.698313	-1.86105	0.0627369	0.258914
PDCD1LG2	14.7644	0.428898	0.489547	0.87611	0.38097	0.607682
PDCD2	142.089	0.612146	0.346117	1.76861	0.0769596	0.275432
PDGFB	49.3698	-0.311559	0.469239	-0.663966	0.506712	0.710216
PDGFRB	716.333	0.0489372	0.364482	0.134265	0.893193	0.944025
PECAM1	840.326	0.341979	0.288219	1.18653	0.235414	0.45339
PIGR	2536.23	-0.452297	0.470251	-0.961819	0.33614	0.562035
PLA2G2A	102.301	4.65167	0.72674	6.40073	1.54631e-10	8.04081e-08
PLA2G2E	7.57327	-0.00555706	0.720352	-0.00771437	0.993845	NA
PLAU	288.756	0.822969	0.488715	1.68395	0.0921922	0.29411
PLAUR	24.9417	0.739714	0.468164	1.58003	0.1141	0.324144
PML	495.362	-0.147612	0.281616	-0.524158	0.600168	0.753486
POLR1B	91.4486	0.588491	0.382858	1.5371	0.124268	0.334816
POLR2A	1009.08	0.793781	0.365352	2.17265	0.0298069	0.153804
POU2F2	47.4956	-0.841346	0.538331	-1.56288	0.118081	0.325529
PPARG	68.1676	0.90397	0.470518	1.92122	0.0547036	0.241067
PPBP	21.3508	0.452689	0.71964	0.629049	0.529317	0.722011
PPIA	240.496	0.404454	0.280307	1.4429	0.14905	0.349208
PRDM1	41.7121	0.487523	0.488843	0.9973	0.318619	0.545006
PRF1	36.1402	-0.33835	0.410507	-0.824225	0.409811	0.625648
PRKCD	251.392	1.2286	0.40157	3.0595	0.00221707	0.0411742
PSMB10	201.925	-0.355717	0.346101	-1.02778	0.304051	0.532346
PSMB5	368.22	1.0768	0.376745	2.85818	0.00426079	0.0568105
PSMB7	892.682	1.24022	0.365708	3.39129	0.000695641	0.0200963
PSMB8	549.104	-0.22073	0.281681	-0.783616	0.433265	0.653038
PSMB9	223.613	-0.14418	0.369142	-0.390582	0.696106	0.807981
PSMC2	498.475	0.60785	0.272631	2.22957	0.0257763	0.149836
PSMD7	571.432	0.879588	0.279027	3.15234	0.00161967	0.0350929
PTAFR	70.9566	-0.323561	0.520988	-0.621052	0.534566	0.722011
PTGER4	98.6757	-0.249926	0.360188	-0.693878	0.487758	0.700648
PTGS2	38.3564	1.1629	0.535461	2.17176	0.0298735	0.153804
PTK2	865.554	0.528767	0.35529	1.48827	0.136681	0.347121
PTPN2	123.889	0.208336	0.282109	0.738494	0.460215	0.673111
PTPN22	30.0727	-0.331837	0.5629	-0.589512	0.555518	0.731314
PTPN6	182.825	0.0193804	0.32795	0.0590956	0.952876	0.977251
PTPRC_all	271.234	-0.388334	0.500122	-0.776479	0.437466	0.653283
PYCARD	29.7469	-0.262142	0.462921	-0.566277	0.571206	0.743676
RAF1	243.514	1.02085	0.318508	3.2051	0.00135013	0.0326343
RAG1	24.2659	0.0953041	0.549347	0.173486	0.862269	0.924495
RAG2	5.78264	-1.40414	0.901982	-1.55673	0.119535	NA
RARRES3	611.642	-0.837579	0.439665	-1.90504	0.0567748	0.24506
RELA	113.679	0.524921	0.330503	1.58825	0.11223	0.324144
RELB	58.2135	-0.693942	0.436456	-1.58995	0.111846	0.324144
RORC	116.069	1.34657	0.486652	2.76701	0.00565736	0.0717519
RPL19	13492.2	0.380345	0.290479	1.30937	0.190408	0.402489
RUNX1	82.1566	-0.428344	0.514609	-0.832367	0.405202	0.623542
S100A8	1009.54	6.14836	1.4434	4.25963	NA	NA
S100A9	1392.87	4.94767	1.4185	3.48796	NA	NA
S1PR1	40.4613	0.718265	0.385057	1.86535	0.0621327	0.258914
sCTLA4	5.61633	-1.31757	0.864423	-1.52422	0.127453	NA
SDHA	769.431	0.936385	0.401961	2.32954	0.0198304	0.133776
SELE	23.9326	0.523259	0.777512	0.672992	NA	NA
SELL	74.6718	-1.33811	0.587938	-2.27594	0.0228493	0.139784
SELPLG	16.5053	-0.015423	0.498991	-0.0309084	0.975343	0.984957
SERPING1	3144.37	-0.363199	0.387458	-0.93739	0.348558	0.566406
SH2D1A	11.5864	-0.979587	0.659337	-1.48572	0.137354	0.347121
SIGIRR	241.818	0.812747	0.511905	1.58769	0.112356	0.324144
SKI	546.372	0.390185	0.306724	1.2721	0.203336	0.419582
SLAMF1	22.1251	-0.874281	0.556587	-1.57079	0.116232	0.324189
SLAMF6	8.07171	-0.946635	0.778615	-1.21579	0.224063	0.444706
SLAMF7	14.1146	-1.24649	0.735719	-1.69425	0.0902182	0.29411
SLC2A1	67.0865	2.1739	0.578457	3.75811	0.000171204	0.00890263
SMAD3	489.485	0.142785	0.342575	0.416799	0.676826	0.801707
SMAD5	274.708	0.447973	0.344586	1.30003	0.19359	0.405285
SOCS1	57.8373	0.182189	0.397869	0.457911	0.647016	0.783126
SOCS3	180.511	0.0810736	0.594996	0.136259	0.891616	0.944025
SPP1	24217.5	-0.533906	0.447157	-1.194	0.232477	0.451075
SRC	389.74	0.383926	0.345257	1.112	0.266138	0.492497
STAT1	458.22	-0.30627	0.39668	-0.772083	0.440065	0.653283
STAT2	855.797	0.124846	0.273115	0.45712	0.647585	0.783126
STAT3	1675.53	0.154242	0.300726	0.5129	0.608021	0.75639
STAT4	37.367	-0.930399	0.507449	-1.83348	0.0667308	0.2637
STAT5A	123.714	0.722767	0.391986	1.84386	0.0652038	0.2637
STAT5B	314.056	0.658439	0.368678	1.78594	0.0741086	0.275432
STAT6	1554.93	0.126525	0.330923	0.382341	0.702209	0.813248
SYK	113.775	0.364102	0.339511	1.07243	0.283526	0.510151
TAGAP	37.79	-0.277793	0.626677	-0.443279	0.657564	0.789733
TAL1	32.6209	0.670228	0.507889	1.31964	0.186957	0.400072
TAP1	58.9666	0.608746	0.410787	1.4819	0.138366	0.347121
TAP2	91.9287	0.355702	0.364613	0.975559	0.329283	0.554133
TAPBP	733.778	0.172766	0.30755	0.561751	0.574285	0.743676
TBK1	213.8	0.377291	0.25816	1.46146	0.143889	0.347441
TBP	173.742	0.557492	0.328363	1.69779	0.0895466	0.29411
TBX21	19.1916	-0.552397	0.579108	-0.953874	0.340147	0.563679
TCF4	191.96	0.0168111	0.309443	0.054327	0.956675	0.977251
TCF7	72.5649	-1.64176	0.518293	-3.16763	0.00153689	0.034747
TFRC	309.107	1.15607	0.322403	3.5858	0.000336052	0.0145622
TGFB1	252.651	0.109632	0.316665	0.34621	0.729185	0.832101
TGFBI	477.727	0.0697392	0.313385	0.222535	0.823897	0.903687
TGFBR1	311.576	0.749903	0.446299	1.68027	0.0929052	0.294577
TGFBR2	699.412	0.389293	0.387684	1.00415	0.315306	0.544715
THY1	1680.82	0.687221	0.465094	1.4776	0.139516	0.347121
TICAM1	245.81	0.202326	0.325495	0.621594	0.534209	0.722011
TIGIT	18.6964	-0.921982	0.526945	-1.74967	0.0801746	0.279804
TIRAP	36.1392	0.270143	0.447226	0.604041	0.545816	0.725894
TLR1	82.7149	0.398941	0.431354	0.924857	0.35504	0.575143
TLR2	95.2428	0.0475447	0.344243	0.138114	0.890151	0.944025
TLR3	114.511	0.194645	0.392325	0.496131	0.619802	0.765551
TLR4	203.069	-0.0967238	0.296897	-0.325783	0.744589	0.847235
TLR5	49.4817	0.236272	0.397326	0.594654	0.552075	0.730481
TLR7	11.8256	-0.996443	0.716915	-1.3899	0.164558	0.370435
TLR8	26.2739	-1.25503	0.45659	-2.74871	0.00598305	0.0740758
TLR9	23.5414	-0.845277	0.493075	-1.7143	0.0864741	0.290107
TMEM173	296.985	-0.201658	0.300202	-0.671741	0.501748	0.710216
TNF	24.4498	0.88025	0.645654	1.36335	0.172773	0.382307
TNFAIP3	105.625	0.181652	0.394588	0.460359	0.645258	0.783126
TNFAIP6	9.81934	0.163327	0.677281	0.241151	0.809438	0.901302
TNFRSF10C	32.3578	0.0313072	0.379137	0.0825748	0.93419	0.969618
TNFRSF11A	29.4728	0.40564	0.431854	0.939298	0.347578	0.566406
TNFRSF13B	4.84889	-1.43174	0.97147	-1.47379	0.140539	NA
TNFRSF13C	32.5064	-1.60497	0.694882	-2.30971	0.0209045	0.135879
TNFRSF14	572.019	0.286155	0.364308	0.785477	0.432174	0.653038
TNFRSF17	13.8124	-1.70387	0.728521	-2.3388	0.0193457	0.132366
TNFRSF1B	94.1107	-0.0716872	0.404152	-0.177377	0.859212	0.923282
TNFRSF4	9.05503	-0.395074	0.675943	-0.584478	0.558899	0.733907
TNFRSF8	18.0441	-0.928355	0.490899	-1.89113	0.0586067	0.249799
TNFRSF9	5.67582	-0.715318	0.799419	-0.894798	0.370895	NA
TNFSF10	1451.81	-0.0494778	0.385221	-0.12844	0.897801	0.945865
TNFSF11	4.74906	-0.645522	0.855143	-0.75487	0.450327	NA
TNFSF12	325.059	0.232907	0.394843	0.589872	0.555276	0.731314
TNFSF13B	60.1549	-0.547587	0.399594	-1.37036	0.170576	0.379057
TNFSF15	129.453	0.46186	0.550987	0.838241	0.401895	0.623542
TNFSF4	22.4477	0.819897	0.476391	1.72106	0.0852402	0.287824
TNFSF8	15.9692	-0.480782	0.523452	-0.918483	0.358366	0.576936
TOLLIP	643.994	0.849699	0.350661	2.42313	0.0153873	0.119545
TP53	309.26	0.0668726	0.282756	0.236503	0.813042	0.90338
TRAF1	71.9665	-0.255082	0.383498	-0.665147	0.505956	0.710216
TRAF2	131.782	0.342177	0.309735	1.10474	0.269272	0.49653
TRAF3	137.829	-0.0701851	0.311065	-0.225628	0.82149	0.903687
TRAF4	233.406	0.641419	0.366147	1.75181	0.079807	0.279804
TRAF5	79.8826	0.0257432	0.451944	0.056961	0.954576	0.977251
TRAF6	229.839	0.413678	0.323168	1.28007	0.20052	0.41542
TUBB	741.495	0.429073	0.354337	1.21092	0.225927	0.446701
TYK2	182.839	0.42991	0.302965	1.41901	0.155896	0.361901
UBE2L3	247.26	0.16801	0.334788	0.501839	0.615781	0.762395
VCAM1	737.552	-1.11342	0.326975	-3.4052	0.000661148	0.0200963
VTN	17.1358	0.445177	0.683907	0.650932	0.51509	0.712359
XBP1	689.192	0.199543	0.35261	0.565904	0.571459	0.743676
XCL1	7.9574	0.272568	0.788817	0.34554	0.729688	0.832101
XCR1	21.8749	-1.19179	0.547844	-2.17542	0.0295987	0.153804
ZAP70	77.5131	-1.19008	0.519911	-2.28901	0.022079	0.13758
ZBTB16	974.886	2.00292	1.10907	1.80594	0.0709277	0.273203
ZEB1	79.9413	0.544135	0.371236	1.46574	0.142719	0.347441
